# Supplementary material for: A spruce gene map infers ancient plant genome reshuffling and subsequent slow evolution in the gymnosperm lineage leading to extant conifers
Source: BMC Biol. 2012 Oct 26;10:84. doi: 10.1186/1741-7007-10-84 (PMC3519789; doi:10.1186/1741-7007-10-84)
Supplement: Additional file 4 — Gene position along the spruce chromosomes, accessions, sequence and annotation. [file 1741-7007-10-84-S4.XLSX]

## Sheet: Feuil1
Gene name on linkage group	Locus	Position in cM	Family	White spruce SNP name	White spruce SNP accession in dbSNP	Black spruce SNP	Accession in GCAT gene catalogue (Rigault et al 2011)
pg_1_1	6122	0	guanine nucleotide-binding family	PGLM0-0348	524905282		GQ03417_B05
pg_1_2	7554	0.089	C3HC4-type RING finger	PGLM1-0235	524905431		GQ02826_H24.1
pg_1_3	9016	0.181	Rab2-like GTP-binding protein	PGLM1-0205	524905420		GQ03707_L07.1
pg_1_4	0015.B3.r-I23.1-80	0.8881	peroxin	PGLM2-1170	524904784		GQ03212_C22
pg_1_5	Q2010.B3.r-E06.1-520	0.8882	unknown (DUF4228 superfamily)	PGLM2-0046	524300034		GQ03311_K12
pg_1_6	10880a	1.114	galactosyltransferase	PGLM2-0003	518105704		GQ03216_K15.1
pg_1_7	03013.B7-D23.1-93	1.123	EMBRYO DEFECTIVE /ribosomal L6	PGLM2-1406	524904990		GQ03326_J11.1
pg_1_8	0191.TB-D02.1-1153	4.312	pyruvate dehydrogenase kinase	PGLM2-0324	524903982		GQ02820_I17
pg_1_9	00412.B3-K07.1-1479	5.272	BTB/POZ domain-containing protein	PGLM2-0208	524903888		GQ03111_J19.2
pg_1_10	6176	10.069	C2C2-CO-like	PGLM1-0667	538954760		GQ03220_N20
pg_1_11	0133.B3-M14.1-799	10.342	L-asparaginase	PGLM2-1501	524905075		GQ0206_L05
pg_1_12	10001	10.961	bHLH	PGLM0-0279	511222419		GQ02809_H11
pg_1_13	10709	11.635	malate dehydrogenase	PGLM0-0426	524905300		GQ03915_D23.1
pg_1_14	7638	13.69	zinc finger homeobox family protein			X	not available
pg_1_15	Q0061.B3.r-O09.2-213	13.752	AWPM-19-like membrane family	PGLM2-0781	524299929		GQ03001_A22
pg_1_16	03222.B7-P02.2-397	14.98	LRR	PGLM2-0051	524903727		GQ03708_D02.1
pg_1_17	4550	15.48	phosphatase-serine/threonine protein phosphatase	PGLM1-1503	524905991		GQ0208_N02.1
pg_1_18	1637	16.276	amino acid carrier	PGLM1-0550	524905519		GQ0177_G13.2
pg_1_19	03119.B7-D20.1-566	16.945	unknown	PGLM2-0431	524904080		GQ03610_P23
pg_1_20	sb58	18.242	no match	PGLM1-0625	524905550		not available
pg_1_21	Q0033.TB-D02.1-1514	19.287	cysteine synthase	PGLM2-1015	524300262		GQ03917_C17.2
pg_1_22	0222.B7-O12.1-357	20.567	two-component responsive regulator	PGLM2-0392	524904041		GQ03415_M24.1
pg_1_23	2BBPF02365-11a	22.337	NAM	PGLM2-0742	511222787		GQ04013_K12.1
pg_1_24	7070	22.926	receptor protein kinase	PGLM1-0132	524905399		GQ0031_F03.1
pg_1_25	6461	23.897	high mobility group protein alpha	PGLM0-0386	524905285		GQ0256_H05.1
pg_1_26	0011.B3.r-O22.2-439	23.974	phosphoesterase	PGLM2-1156	524904770		GQ03202_B18
pg_1_27	00412.B3-B10.1-1000	24.182	unknown	PGLM2-0920	524904532		GQ0198_A17.1
pg_1_28	1870	25.714	high mobility group protein alpha	PGLM1-0131	538954527		GQ0256_H05.1
pg_1_29	0167.B3-K03.1-166	26.161	unknown	PGLM2-0497	524904149		GQ03209_J17.1
pg_1_30	3852	27.202	C2H2 group B	PGLM0-0721	524905354		GQ03211_B12
pg_1_31	03205.B7-D24.1-36	27.852	ribosomal	PGLM2-1081	524904689		GQ03405_O16.1
pg_1_32	14805a	28.457	LRR-sous groupe1	PGLM2-0819	518105395		GQ02804_E24.1
pg_1_33	02807.B7-A19.1-869	31.455	thioredoxin	PGLM2-0994	524904609		GQ02807_A19.1
pg_1_34	10494	32.086	unknown63610	PGLM1-0077	524906044		GQ03402_C01.1
pg_1_35	10785	38.057	transketolase	PGLM1-1362	524905920		GQ03519_P19.1
pg_1_36	0034.B3.r-G10.2-1272	39.403	superoxide dismutase (Cu-Zn)	PGLM2-1094	524904705		GQ04002_H12.1
pg_1_37	2564	40.279	C2C2-CO-like	PGLM1-1170	524905811		GQ02828_A09.1
pg_1_38	Sb50	41.579	unknown	ESTP DGGE	AF051236		not available
pg_1_39	3372	42.637	serine carboxypeptidase S10	PGLM1-0932	524905683		GQ0015_D02.1
pg_1_40	8121	42.733	serine carboxypeptidase S10	PGLM1-0330	524905454		GQ0013_B07.1
pg_1_41	2818	45.265	BAM big apical meristem	PGLM1-0687	524905574		GQ02906_A17.2
pg_1_42	194f	50.236	galactosyltransferase	PGLM2-0547	518105119		GQ03232_P07
pg_1_43	0041.BR-M19.1-185	50.985	ATPase	PGLM2-0984	524904598		GQ02904_G13
pg_1_44	0041.BR-M21.1-948	52.63	KH domain-containing protein	PGLM2-0528	524904181		GQ04013_G04.1
pg_1_45	9361	53.816	peroxidase PER12	PGLM1-1309	524905883		GQ03002_P08.1
pg_1_46	0013.B3.r-K05.1-200	58.551	no match	PGLM2-0143	524903822		GQ03807_E23.1
pg_1_47	0193.B3.r-A11.3-420	59.701	no match	PGLM2-1299	524904896		GQ03708_D13
pg_1_48	0062.B3.r-K19.1-171	63.704	ribosomal S5	PGLM2-0124	524903808		GQ04009_C04.1
pg_1_49	5817	64.12	zinc finger family protein	PGLM1-0682	524905569		GQ03007_M18.2
pg_1_50	7401	66.077	WRKY group1	PGLM0-0101	538955023		GQ0166_J08.2
pg_1_51	4741	66.752	Xyloglucan:xyloglucosyl transferase	PGLM1-0730	524905593		GQ03103_E24.1
pg_1_52	0024.BR-K13.1-113	69.755	unknown	PGLM2-1201	524904812		GQ03815_O09.1
pg_1_53	6511	72.9	ARF	PGLM0-0253	524905271		GQ02808_G21.2
pg_1_54	0035.TB-F08.1-1235	75.304	oxygenase	PGLM2-0075	524903754		GQ0195_K18.1
pg_1_55	Q0011.BR-I01.9-407	77.277	thioredoxin	PGLM2-0755	524299994		GQ03711_P06
pg_1_56	1685	78.359	NLP	PGLM0-0037	524906022		WS0087_G17.1
pg_1_57	0072.TB.1-G03.1-1509	79.905	DNAJ heat shock	PGLM2-0355	524904005		GQ03704_N18.1
pg_1_58	12277	80.833	C3H	PGLM1-1042	524905748		GQ03311_L15
pg_1_59	02804.B7-G05.1-496	81.622	unknown	PGLM2-1332	524904924		GQ02829_A20.1
pg_1_60	7681	82.573	C3HC4-type RING finger cluster 2.3	PGLM1-0706	524905580		GQ02829_M04.1
pg_1_61	Q0026.B3.r-D17.1-558	83.868	desaturase	PGLM2-0090	524300284		GQ03611_N07.1
pg_1_62	11176	85.247	NLP	PGLM1-0921	524905680		GQ03816_N20
pg_1_63	4227	86.29	senescence/dehydration-associated	PGLM1-0792	524905618		GQ03813_K20.1
pg_1_64	6507	87.41	Glycosyl hydrolase 17	PGLM1-1370	524905927		GQ03101_L16.4
pg_1_65	0262.T24-A10.1-821	88.122	unknown	PGLM2-1433	524905017		GQ03213_A05.1
pg_1_66	0073.TB-M05.1-1123	88.2971	Transducin/WD repeat family	PGLM2-0008	524903681		GQ04104_C02
pg_1_67	03215.B7-K01.1-1714	88.2972	lil protein -Chlorophyll A-B binding family protein	PGLM2-0831	524904449		GQ03217_H19
pg_1_68	0208.B3-I20.1-876	91.173	sucrose-phosphatase	PGLM2-0580	524904218		GQ0208_I20.1
pg_1_69	02814.B7-A09.1-1061	92.637	unknown	PGLM2-0220	524903902		GQ02821_P23
pg_1_70	Q0025.BR-C08.1-536	92.832	catalase	PGLM2-0259	524300043		GQ03102_K05.2
pg_1_71	2TC2634g	93.976	exostosin	PGLM2-0745	518104875		GQ03316_B08.2
pg_1_72	8116	94.325	HD-ZIP3	PGLM1-0580	511222457		GQ03210_D14.1
pg_1_73	3896	95.709	G2-like	PGLM0-0314	511222486		GQ0195_I01.1
pg_1_74	10110	96.195	BAG domain-containing protein	PGLM1-1037	524905747		GQ03303_M20.2
pg_1_75	13359	96.724	Glycosyl hydrolase 9	PGLM1-0028	511222929		GQ03118_P03.1
pg_1_76	3212	96.998	expressed protein	PGLM1-0798	524905623		GQ00411_L08.1
pg_1_77	15965	97.129	bHLH	PGLM1-0956	524905697		GQ0013_O16.1
pg_1_78	9039e	97.504	1,4-alpha-glucan branching enzyme	PGLM1-0109	524905394		GQ03316_G03
pg_1_79	1306	97.643	Isomerase	PGLM1-0518	524905500		GQ03709_J01.1
pg_1_80	10428	97.765	ubiquitin extension protein 6	PGLM1-0906	524905672		GQ02906_M07
pg_1_81	2375	98.342	C3HC4-type RING finger	PGLM0-0588	524905332		GQ03703_A16.1
pg_1_82	10561	98.459	cysteine proteinase	PGLM1-1322	524905891		GQ03303_I18.1
pg_1_83	2815a	98.934	fasciclin-like arabinogalactan-protein	PGLM2-0714	511222567		GQ0026_I20.1
pg_1_84	03102.B7.1-G20.1-332	99.508	no match	PGLM2-0451	524904103		GQ03102_G20
pg_1_85	0133.B3-J19.1-334	99.765	p21Cip1-binding protein	PGLM2-1266	524904874		GQ02803_J23.1
pg_1_86	03118.B7-D20.1-460	100.558	fructosamine kinase	PGLM2-0502	524904154		GQ03326_M06.1
pg_1_87	6620	100.808	C2H2 group C1Q	PGLM1-1323	524905893		GQ03819_K08
pg_1_88	1796e	101.167	Isomerase	PGLM1-0468	524905486		GQ0061_C09
pg_1_89	6978	101.533	C3HC4-type RING finger	PGLM0-0234	524906067		GQ03302_E23.1
pg_1_90	0042.B3.r-M20.1-1655	101.789	glycine-rich protein	PGLM2-1068	524904677		GQ03706_B12.1
pg_1_91	15782	102.041	NAD-dependent epimerase	PGLM1-0989	511222348		GQ03519_K19.1
pg_1_92	0175.B7-G23.1-834	102.252	DNAJ heat shock	PGLM2-0811	524904425		GQ03308_H16.1
pg_1_93	7339v3	102.607	no match	PGLM0-0302	524905277		GQ04008_J24
pg_1_94	0222.B3.r-A05.1-477	105.029	calmodulin-binding protein	PGLM2-1262	524904867		GQ04013_J08
pg_1_95	6201	106.855	BAS1 (member of the cytochrome p450)	PGLM1-1088	538954761		GQ0047_P24.1
pg_1_96	Q0041.B3.r-C12.1-149	108.886	ARF	PGLM2-0509	524300297		GQ03704_K22.4
pg_1_97	0201.B3-M09.1-616	109.448	unknown	PGLM2-0507	524904160		GQ03109_J17
pg_1_99	Q013.BR.1-E01.1-1146	112	superoxide dismutase (Cu-Zn)	PGLM2-0978	524299902		GQ0041_H19.1
pg_1_100	0042.BR-G10.1-261	112.124	carboxypeptidase	PGLM2-1216	524904825		GQ03207_D05.2
pg_1_101	1378	113.395	ARF	PGLM1-0535	524905512		GQ03802_H23.1
pg_1_102	11089	113.871	WRKY Group IIb	PGLM0-0249	524906076		GQ0207_A12.2
pg_1_103	0043.B3.r-G24.1-755	114.582	kinase	PGLM2-0294	524903959		GQ03311_C09.2
pg_1_104	10398	114.695	superoxide dismutase (Cu-Zn)	PGLM0-0738	524905358		GQ0041_H19.1
pg_1_105	0047.B3-H11.1-683	115.235	dehydratase/dehydrogenase	PGLM2-0711	524904342		GQ03412_L08
pg_1_106	0161.TB-K23.1-896	115.881	unknown	PGLM2-0889	524904507		GQ03301_E18
pg_1_107	PBB-PF03106-10-2	117.419	WRKY group1	PGLM2-0853	511222976		GQ0207_A12
pg_1_108	0049.B3-I09.1-1646	118.907	kinesin light chain	PGLM2-1236	524904847		GQ03103_F19.3
pg_1_109	4735	120.341	transducin/WD repeat family	PGLM0-0658	524905346		GQ03228_G15.1
pg_1_110	0062.TB-F21.1-948	120.698	sodium proton antiporter	PGLM2-1415	524905002		GQ03104_G05.1
pg_1_111	11326	121.062	C2C2-CO-like	PGLM0-0469	538954496		WS0261_N13.1
pg_1_112	8968a	122.937	LRR	PGLM2-0870	518105013		GQ02818_J19.1
pg_1_113	2TC2069e	123.95	tubby like protein	PGLM2-0371	538953153		GQ03912_E12.2
pg_1_114	P6810-1	123.95	glycine-rich cell wall protein (80% similarity at DNA level with EMB31)	PGLM2-0797	511222546		GQ03606_F19.1
pg_1_115	03004.B7-H24.1-435	125.803	glutamate-1-semialdehyde 2,1-aminomutase	PGLM2-1086	524904695		GQ04013_H12
pg_1_116	0222.B3.r-B24.3-442	126.42	unknown	PGLM2-1130	524904740		GQ03222_H18.1
pg_1_117	11592j	126.51	membrane intrinsic protein	PGLM2-0237	511222637		GQ02902_L14.2
pg_1_118	0083.B3.r-M12.1-481	130.341	unknown	PGLM2-1005	524904621		GQ02805_C03.1
pg_1_119	0024.BR-E03.2-559	130.921	phosphoribosylaminoimidazole carboxylase	PGLM2-0947	524904560		GQ02818_K13
pg_1_120	0044.B3.r-G01.1-356	131.416	Per1-like family	PGLM2-0041	524903718		GQ03117_I19.1
pg_1_121	0013.BR.1-F11.1-465	133.068	1-deoxy-D-xylulose 5-phosphate synthase	PGLM2-0956	524904570		GQ03105_E20.1
pg_1_122	0041.BR-H15.1-201	133.663	oxydoreductase	PGLM2-0971	524904588		GQ02807_O15
pg_1_123	10558-1	134.031	transaldolase	PGLM1-0200	511222981		GQ02904_G11.2
pg_1_124	10727a	134.489	epimerase/dehydratase	PGLM1-0905	524905671		GQ02906_C02.4
pg_1_125	0205.B3-M07.1-789	134.665	mitochondrial import inner membrane protein	PGLM2-0800	524904410		GQ0205_M07
pg_1_126	0161.TB-G22.2-446	137.182	unknown	PGLM2-0592	524904228		GQ03101_E23
pg_1_127	11423j	138.499	UDP-glucose 6-dehydrogenase	PGLM2-0722	518105692		GQ0204_G01
pg_1_128	0049.B3-C14.1-1785	138.685	chaperonin	PGLM2-0704	524904331		GQ04107_G14.1
pg_1_129	0047.B3-P06.2-564	139.311	U2 small nuclear ribonucleoprotein	PGLM2-0343	524903996		GQ03214_L18.1
pg_1_130	13566	139.863	WD repeat protein			X	GQ04112_F24.1
pg_1_131	03210.B7-N16.1-558	140.465	yippee family protein	PGLM2-1238	524904851		GQ04113_O10.1
pg_1_132	P7108-2	140.466	unknown	PGLM2-1120	511222711		GQ03805_O04.1
pg_1_133	0011.BR-I18.1-992	140.896	unknown	PGLM2-0298	524903964		GQ0071_B07
pg_1_134	16364	142.386	C2H2 group C2 1i	PGLM1-0999	524905726		GQ04002_G01.1
pg_1_135	Q00612.B3-M24.1-141	143.294	ubiquitin-conjugating enzyme	PGLM2-0658	524299866		GQ03814_P23
pg_1_136	0257.B3-M06.1-130	143.309	quinone reductase	PGLM2-0406	524904056		GQ03322_G11.1
pg_1_137	02905.B7-P10.1-849	144.644	ubiquitin family protein	PGLM2-1232	524904844		GQ03314_E11.1
pg_1_138	0175.B7-A12.1-574	145.917	microtubule-associated EB1 family	PGLM2-1087	524904696		GQ03904_L07.1
pg_1_139	00610.B3.1-D15.3-459	146.836	mitochondrial import inner membrane protein	PGLM2-0186	524903867		GQ02803_L21.1
pg_1_140	02820.B7-O03.1-164	147.725	unknown	PGLM2-0366	524904017		GQ02820_O03
pg_1_141	13043k	148.081	LRR	PGLM2-1360	511222728		GQ04012_D03
pg_1_142	Q0011.BR-H21.4-192	150.553	EMBRYO DEFECTIVE	PGLM2-0635	not available		GQ03106_K23.1
pg_1_143	2114	151.689	2OG-Fe(II) oxygenase family	PGLM1-0573	524905526		GQ02904_H03.1
pg_1_144	0049.B3-D12.8-112	152.542	unknown	PGLM2-0450	524904101		GQ04110_L20.1
pg_1_145	00411.B3-D07.1-1447	153.296	cullin	PGLM2-0169	not available		GQ03702_O20.1
pg_1_146	03002.B7-C20.1-591	153.301	unknown	PGLM2-0092	524903772		GQ03302_D18
pg_1_147	0163.TB-P14.2-1024	155.066	acyl-CoA binding protein	PGLM2-0793	524904405		GQ04005_B02
pg_1_148	12694	156.516	WD repeat protein	PGLM0-0109	524906035		GQ03811_G23.1
pg_1_149	0178.B7-G03.1-1101	158.42	unknown	PGLM2-0786	524904400		GQ03909_J06.1
pg_1_150	0041.B3.r-K13.1-1586	158.817	tudor	PGLM2-0040	524903717		GQ04011_B17.3
pg_1_151	0081.BR.1-N05.2-1245	159.286	2OG-Fe(II) oxygenase family	PGLM2-0948	524904562		GQ03215_J18
pg_1_152	10207d	161.968	Xyloglucan:xyloglucosyl transferase	PGLM2-1400	511222529		GQ04008_H17
pg_1_153	0204.B3-H10.1-662	164.441	Ubiquitin-like superfamily protein	PGLM2-0563	524904203		GQ02901_F20.3
pg_1_154	03113.B7-D21.1-405	164.441	HDZIP	PGLM2-0082	524903763		GQ03113_D21.1
pg_1_155	02802.B7-J02.1-783	164.765	unknown	PGLM2-0555	524904198		GQ02802_J02
pg_1_156	3579	164.853	trihelix DNA-binding protein	PGLM1-0506	524905493		GQ03619_G22.1
pg_1_157	02809.B7-N13.3-196	167.563	rieske	PGLM2-1157	524904772		GQ03514_H19.1
pg_1_158	817	168.012	PPR	PGLM1-0957	524905699		GQ03708_P09.1
pg_1_159	6250	168.337	bZIP	PGLM0-0187	524905259		GQ03320_K06
pg_1_160	02830.B7-J21.2-898	168.843	mitochondrial substrate carrier	PGLM2-0703	524904329		GQ03702_E19.1
pg_1_161	15376j	169.513	polygalacturonase	PGLM2-0626	511222923		GQ03717_D09.1
pg_1_162	4280j	169.789	cellulose synthase	PGLM2-0468	511222531		GQ03126_J15.1
pg_1_163	Q0011.BR-P05.1-253	169.794	cellulose synthase	PGLM2-0988	524300275		not available
pg_1_164	8176a	171.409	cellulose synthase	PGLM2-0057	518105246		GQ03005_E11.1
pg_1_165	7488	175.292	calmodulin	PGLM1-0159	524905406		GQ03806_D16.1
pg_1_166	10620	178.102	RRM			X	GQ03107_L19.1
pg_1_167	PA0038	180.625	halotolerance protein (HAL3B)			X	GQ0253_G06.1
pg_2_1	03914.B7-N06.1-1086	2.656	calmodulin-binding protein	PGLM2-1173	524904788		GQ03914_N06.1
pg_2_2	02811.B7-A15.2-220	3.231	geranylgeranyl reductase	PGLM2-1394	524904978		GQ03702_H16.1
pg_2_3	02820.B7-K14.1-47	3.364	ribosomal L10	PGLM2-1133	524904744		GQ03229_E01.1
pg_2_4	02824.B7-L11.1-465	3.373	esterase/lipase/thioesterase family	PGLM2-0002	524903670		GQ03230_M03.1
pg_2_5	0069.B3-I21.1-123	4.643	VHS domain-containing protein	PGLM2-1503	524905077		GQ03210_O18.4
pg_2_6	0176.B7-B23.1-1039	10.058	eukaryotic translation initiation factor	PGLM2-1375	524904963		GQ03902_G13.1
pg_2_7	0223.B7-G22.1-833	10.197	leucine carboxyl methyltransferase	PGLM2-0170	524903851		GQ04106_O18.1
pg_2_8	0033.TB-D14.1-699	13.3591	EXORDIUM like 3 /phosphate-responsive 1 family	PGLM2-1443	524905024		GQ03616_J10.1
pg_2_9	00410.B3-G02.1-1607	13.3592	calreticulin	PGLM2-0668	524904290		GQ03506_O19.1
pg_2_10	02013.B3.r-N15.1-967	13.561	flavodoxin family	PGLM2-1171	524904786		GQ04107_F04.1
pg_2_11	00412.B3-C07.1-127	13.993	DNA-binding protein-related	PGLM2-0935	524904544		GQ0043_D14
pg_2_12	Q0062.B3.r-O10.1-612	14.204	unknown	PGLM2-0809	524299998		GQ0062_O10
pg_2_13	0049.B3-K14.1-53	14.4141	unknown	PGLM2-0473	524904124		GQ02907_N09.1
pg_2_14	02817.B7-J09.1-225	14.4142	XAP5 family protein	PGLM2-0541	524904189		GQ03206_C17.1
pg_2_15	0047.B3-F06.1-894	15.685	unknown (DUF810)	PGLM2-1016	524904634		GQ0168_M08
pg_2_16	Q0044.B3.r-N02.1-846	17.401	pinoresinol-lariciresinol reductase	PGLM2-0137	524300150		GQ03236_G10
pg_2_17	8781	17.779	anthocyaninless2 (ANL2)	PGLM0-0248	524906074		GQ0197_K07.1
pg_2_18	8606a	18.779	AGP	PGLM2-1325	511222639		GQ01306_A17.1
pg_2_19	13890	20.706	MYB-related (CCA1-like)			X	GQ03510_A24.1
pg_2_20	02803.B7-C24.1-459	21.175	phosphatidylglycerolphosphate synthase	PGLM2-1371	524904958		GQ03904_N03.1
pg_2_21	02807.B7-A07.1-226	23.449	Component of the WAVE protein	PGLM2-1414	524905000		GQ02807_A07
pg_2_22	7530	27.373	high mobility group protein alpha	PGLM0-0539	524905324		GQ03214_A08.1
pg_2_23	14432	27.766	C3H	PGLM0-0394	524905289		GQ03707_G19.1
pg_2_24	1404g	29.601	AGP	PGLM2-0034	511222521		GQ03615_O05
pg_2_25	0208.B3-G01.1-862	31.808	unknown	PGLM2-0696	524904320		GQ02806_N11.1
pg_2_26	0043.BR-D19.1-70	31.853	magnesium transporter	PGLM2-1270	524904877		GQ03115_L12
pg_2_27	8177	34.666	Ran-binding protein 1	PGLM0-0271	524906083		GQ03706_G05.1
pg_2_28	11151b	34.7351	PPR	PGLM1-0680	524905567		GQ0208_G20.1
pg_2_30	7492	36.875	DNA-binding protein	PGLM1-1398	524905934		GQ0202_C07.1
pg_2_31	03516.B7-I16.1-170	37.1	no match	PGLM2-0461	524904115		GQ03516_I16.1
pg_2_32	13388	37.124	C2C2-CO-like	PGLM0-0635	524905344		GQ03412_N02.1
pg_2_33	0012.BR-E15.1-900	37.138	coatomer protein complex--famille1	PGLM2-1446	524905026		GQ03403_K01.1
pg_2_34	10704	37.767	Ras-related GTP-binding protein	PGLM1-0213	524905426		GQ03010_H10.1
pg_2_35	10802g-1	39.353	tubulin alpha	PGLM2-0348	511222897		GQ03005_C12.1
pg_2_36	0192.B3.r-K19.1-898	39.3691	oxidoreductase	PGLM2-0067	524903745		GQ03102_H10.1
pg_2_37	0035.B3.r-N13.1-551	39.3692	KH domain-containing protein	PGLM2-0630	524904257		GQ03201_L06.2
pg_2_38	02808.B7-G03.2-1210	39.6661	autophagy	PGLM2-1313	524904912		GQ02808_G03
pg_2_39	7057a	39.6662	tubulin alpha	PGLM2-0302	518105446		GQ03512_A04.1
pg_2_40	2iTC2438a	41.313	pectinesterase	PGLM2-0719	511222553		WS0014_M16
pg_2_41	0043.BR-D02.1-1412	42.071	unknown	PGLM2-0609	524904237		GQ02901_B18.2
pg_2_42	0042.B3.r-D23.1-963	42.53	nucleotidyltransferase family	PGLM2-1035	524904649		GQ03101_O01.1
pg_2_43	3293	43.568	LRR -BAM big apical meristem	PGLM0-0113	524906037		GQ03805_K02
pg_2_44	P13162-2	45.385	LRR	PGLM2-1083	511222904		GQ03413_N22
pg_2_45	0046.B3-D13.1-808	46.309	malate dehydrogenase	PGLM2-1237	524904849		GQ03709_C22.1
pg_2_46	2773	48.322	AUX-IAA	PGLM0-0553	524906134		GQ0168_D02.1
pg_2_47	0175.B7-C13.1-219	48.635	cysteine protease inhibitor	PGLM2-0512	524904165		GQ03712_P10.2
pg_2_48	03101.B7-M09.1-229	48.781	no match	PGLM2-0925	524904537		GQ03101_M09.2
pg_2_49	0195.B3-D14.1-174	48.924	no match	PGLM2-1204	524904816		GQ03701_N02.1
pg_2_50	4210	49.188	expressed protein ECT7	PGLM1-0630	524905553		GQ03816_C19.1
pg_2_51	0175.B7-M03.1-358	49.628	CCAAT-binding transcription factor	PGLM2-0733	524904353		GQ03901_K05.1
pg_2_52	6454	50.024	C3HC4-type RING finger	PGLM0-0699	511222406		GQ03102_K02.1
pg_2_53	10048	50.434	HD-ZIP3	PGLM0-0578	511222330		GQ03810_J18.1
pg_2_54	02826.B7-P02.1-947	50.843	DNA-binding protein	PGLM2-0880	524904493		GQ03108_I09.1
pg_2_56	0013.B3.r-M11.1-1468	62.12	malate dehydrogenase	PGLM2-1410	524904995		GQ03504_G09.1
pg_2_57	02016.TB-I01.1-1896	62.145	sulfate adenylyltransferase	PGLM2-0990	524904604		GQ03115_B20.1
pg_2_58	00411.B3-A08.1-400	62.663	ion channel	PGLM2-1396	524904981		GQ03005_F15.1
pg_2_59	sb70	63.603	no match	PGLM1-0993	524905720		GQ03111_D17.1
pg_2_60	03011.B7-O22.1-1533	64.744	protein binding / zinc ion binding	PGLM2-1021	524904637		GQ03104_B19.2
pg_2_61	0042.BR-K14.1-1052	65.572	T-complex protein 1 alpha subunit	PGLM2-0905	524904523		GQ03105_E21.2
pg_2_62	Q0024.BR-B08.1-730	68.885	pollen Ole e 1 allergen	PGLM2-0485	524300105		GQ03319_J14
pg_2_63	0063.TB-J11.1-60	72.334	transcriptional factor B3	PGLM2-0953	524904565		GQ03702_P24.1
pg_2_64	02510.B3-E11.1-641	72.911	no match	PGLM2-0623	524904249		GQ03205_G05.2
pg_2_65	Q0034.TB-O12.2-568	72.915	acetylesterase	PGLM2-0030	524300175		GQ03717_D02.1
pg_2_66	3095e	72.924	reticulon family	PGLM2-0729	518104632		GQ03106_C02.1
pg_2_67	Q0068.B3-J21.1-199	74.266	O-methyltransferase family 2	PGLM2-0768	524300169		GQ03116_D16.1
pg_2_68	3843	75.013	quercetin 3-O-methyltransferase	08Pg03843d	538953768		GQ0198_M22
pg_2_69	90100	76.381	HD-ZIP3	PGLM0-0038	538954927		not available
pg_2_70	0026.BR-L07.1-775	76.464	H+-transporting two-sector ATPase	PGLM2-1496	524905072		GQ02903_J24.1
pg_2_71	6008	76.674	NAM	PGLM0-0077	511222462		GQ03112_H13.1
pg_2_72	8075e	77.257	TIP	PGLM2-1254	511222580		GQ0201_M19.1
pg_2_73	6022e	77.8041	TIP	PGLM2-1523	518105080		GQ04111_I24
pg_2_74	2TC4069h	77.8042	TIP	PGLM2-0737	511222518		GQ03915_M04.1
pg_2_75	TC7159k	78.403	kinase1	PGLM2-0750	518104702		GQ03614_K13.1
pg_2_76	00412.B3-E01.1-1202	79.75	acyl-CoA oxidase	PGLM2-0419	524904069		GQ03507_N20.1
pg_2_77	6047	81.582	Aldo/keto reductase	PGLM0-0392	524905287		GQ03222_C09.1
pg_2_78	0048.TB-P10.2-107	81.667	SWIB complex BAF60b domain-containing protein	PGLM2-0284	524903947		GQ03708_H21.1
pg_2_79	0192.B3.r-K10.1-990	82.043	unknown	PGLM2-0865	524904473		GQ03614_C11.1
pg_2_80	BB-PF0139-20e	82.544	MADS	PGLM2-1190	not available		not available
pg_2_81	10439	84.895	MYB-related (CCA1-like)	PGLM1-0269	511222444		GQ03313_M08.1
pg_2_82	8776	87.562	caffeoyl-CoA 3-O-methyltransferase	PGLM1-0270	511222707		GQ0081_K03.1
pg_2_83	00411.TB-E11.1-475	89.42	no match	PGLM2-0807	524904419		GQ02908_O20
pg_2_84	0025.B3.r-K18.2-1546	89.913	no match	PGLM2-0069	524903747		GQ03201_K13.1
pg_2_85	0047.B3-C19.1-479	91.545	protease	PGLM2-0952	not available		GQ03712_F10.1
pg_2_86	0208.B3-B06.1-697	91.855	hydrolase	PGLM2-1090	524904702		GQ04109_N11.1
pg_2_87	8678	92.278	transcription factor-related	PGLM1-1316	524905886		GQ02801_D20.1
pg_2_88	3865	92.433	PPR	PGLM1-0114	511222804		GQ0164_N10.2
pg_2_89	P02700F1-2	93.511	LRR	paP02700F1-2	538954089		GQ0197_M04.1
pg_2_90	0167.B3-J23.1-377	94.98	integral membrane family	PGLM2-0344	524903998		GQ02804_M24.1
pg_2_91	8037	95.131	proline-rich family protein	PGLM0-0075	524905239		GQ0165_C21.1
pg_2_92	6362	96.999	lipid transfer protein 3			X	not available
pg_2_93	0012.BR-I01.1-515	97.315	porin	PGLM2-1036	524904651		GQ0043_L21
pg_2_94	7578g	98.013	Xyloglucan:xyloglucosyl transferase	PGLM1-0568	538954996		not available
pg_2_95	1298	98.155	Xyloglucan:xyloglucosyl transferase	PGLM1-0773	524905609		not available
pg_2_96	4194	98.524	Transducin/WD repeat family	PGLM0-0215	524906063		GQ03606_L11.1
pg_2_97	1388a	98.528	Xyloglucan:xyloglucosyl transferase	PGLM1-1073	538954608		GQ0255_A18
pg_2_99	12980g	99.447	UDP-glucose 6-dehydrogenase	PGLM2-0339	511222498		GQ03707_C13
pg_2_100	12884j	99.67	LRR	208pg12884j	538953889		not available
pg_2_101	03304.B7-P17.1-746	100.361	PQ-loop repeat family protein	PGLM2-1185	524904795		GQ04003_N04.1
pg_2_102	7126e	101.276	no match	PGLM1-1368	524905926		GQ0196_D11.1
pg_2_103	621	103.419	KNOX class III	PGLM1-1137	524905794		GQ0072_O04.1
pg_2_104	6282	104.258	sedoheptulose-1,7-bisphosphatase	PGLM1-0702	524905578		GQ03508_K14
pg_2_105	2456	104.651	COP1-interacting protein	PGLM0-0400	not available		GQ03511_K16.1
pg_2_106	03224.B7-J07.1-333	104.99	unknown	PGLM2-0185	524903865		GQ03224_J07.1
pg_2_107	02818.B7-B02.1-665	104.996	LRR	PGLM2-1169	524904782		GQ01301_A04
pg_2_108	Q0046.B3-L16.1-538	105.212	unknown	PGLM2-0278	524300081		GQ03121_G06.1
pg_2_109	8441	106.029	bHLH	PGLM0-0123	538954697		GQ03007_E02.3
pg_2_110	0043.BR-J01.2-228	110.363	ribose 5-phosphate isomerase	PGLM2-1494	524905068		GQ03906_H03
pg_2_111	10019	111.859	coatomer protein complex	PGLM0-0172	538954892		GQ0069_C06
pg_2_112	4283	112.406	pectinesterase	PGLM0-0063	511222725		GQ0192_L02.1
pg_2_113	02808.B7-J18.1-1013	113.061	unknown	PGLM2-1301	524904900		GQ03207_L01.1
pg_2_114	Q0043.BR-K04.1-531	114.501	lipid transfer protein 3	PGLM2-1228	524299907		GQ0253_D03.1
pg_2_115	6183	115.426	bHLH	PGLM0-0083	524905372		GQ03607_N12.1
pg_2_116	0026.B3.r-O01.1-1320	117.487	unknown	PGLM2-1199	524904809		GQ03219_H06.1
pg_2_117	8294a	118.508	Glycosyl hydrolase 17	PGLM2-1213	511222345		GQ03711_I16.1
pg_2_118	6673a	121.356	NAM	PGLM2-0939	511222949		GQ0165_B14.2
pg_2_119	15418	122.239	PPR	PGLM1-1303	511222573		GQ0036_I03.1
pg_2_120	P04511-1	123.434	NAM	PGLM2-1210	511222337		GQ0165_B14.2
pg_2_121	02821.B7-C21.1-491	124.427	thylakoid lumenal protein	PGLM2-1055	524904665		GQ03208_N06
pg_2_122	10319-1	125.656	histone H3	PGLM1-0686	524905572		GQ03616_M19.1
pg_2_123	0015.B3.r-L03.3-79	125.876	Golgi SNARE 12 protein	PGLM2-0470	524904123		GQ03209_I11.1
pg_2_125	853	130.092	SBP1 (S-RIBONUCLEASE BINDING PROTEIN 1)	PGLM0-0168	524905257		GQ04106_J07.1
pg_2_126	Q172.B3.r-K15.1-1262	130.502	AP2/EREBP	PGLM2-1004	524300231		GQ03713_N02.1
pg_2_127	90155/PAXY130	131.378	myosin			X	not available
pg_2_128	0011.BR-B16.2-1909	131.497	nuclear transport factor	PGLM2-0175	524903856		GQ04007_F18.1
pg_2_129	10375	134.264	caffeoyl-CoA 3-O-methyltransferase	PGLM1-0822	511222733		GQ03807_K02.1
pg_2_130	02827.B7-O19.1-144	136.564	ATP-dependent Clp protease	PGLM2-0466	524904121		GQ03611_B22
pg_2_131	3271	139.862	PPR	PGLM1-1483	511222672		GQ0015_F09.1
pg_2_132	16228	144.121	Transducin/WD repeat family	PGLM0-0233	524905270		GQ02824_H20.1
pg_2_133	15728e	144.672	galactosyltransferase	PGLM2-0375	518106098		GQ03114_M06.1
pg_2_134	02803.B7-I08.1-538	145.497	carbonic anhydrase family	PGLM2-1248	524904858		GQ02810_H11
pg_2_135	00610.B3.1-F11.1-488	145.796	unknown	PGLM2-1158	524904773		GQ0253_P17
pg_2_136	02805.B7-J24.2-535	145.957	transcriptional activator	PGLM2-0477	524904128		GQ02806_K15.4
pg_2_137	10363	147.237	translation initiation factor	PGLM0-0289	not available		GQ03711_H16.1
pg_2_138	0072.TB.1-E21.1-908	147.404	pre-mRNA splicing factor	PGLM2-0085	524903766		GQ04001_G18.2
pg_2_139	0023.B3.r-A10.1-304	147.79	ribosomal 40S	PGLM2-0404	524904053		GQ04009_G22.1
pg_2_140	2779	149.327	peroxidase PER12	PGLM1-0795	524905619		GQ0168_D08.1
pg_2_141	12	149.528	cytochrome P450	PGLM1-1195	524905822		GQ0207_G15.1
pg_2_142	Q00410.B3-N03.1-174	150.331	phosphoserine aminotransferase	PGLM2-0025	524300288		GQ03320_I12
pg_2_143	10642	150.489	actin	PGLM1-0366	524905460		GQ03308_L05.3
pg_2_144	12575	150.873	epimerase/dehydratase	PGLM1-0823	524905635		GQ03517_I21.1
pg_2_145	9061e	151.215	epimerase/dehydratase	PGLM1-0976	511222899		GQ03517_I21.1
pg_2_146	Q0024.TB-P23.5-1207	151.724	chorismate mutase	PGLM2-1320	524300220		GQ03709_D11.1
pg_2_147	5280	152.427	sugar transporter	PGLM1-0755	511222919		GQ03705_G05.1
pg_2_148	02806.B7-N19.1-888	152.896	unknown	PGLM2-0131	524903815		GQ04001_J17.1
pg_2_149	0046.B3-A19.1-1446	155.134	unknown	PGLM2-0159	524903840		GQ02815_F12
pg_2_150	1201	155.36	PHD finger protein-1	PGLM0-0502	524905316		GQ03111_E02.1
pg_2_151	7393	155.71	Argonaute	PGLM1-1512	524905999		GQ03405_H01
pg_2_152	0202.B3-P05.1-2102	156.35	LRR	PGLM2-0761	524904373		GQ03815_L12.1
pg_2_153	02510.B7-O23.1-194	156.73	topological specificity factor	PGLM2-0033	524903710		GQ03704_J21.1
pg_2_154	4141	158.352	epimerase/dehydratase	PGLM1-1056	511222463		GQ04008_C14.1
pg_2_155	8072	158.47	Transducin/WD repeat family	PGLM0-0607	524905335		GQ0047_D22.1
pg_2_156	02806.B7-D14.3-385	158.771	unknown	PGLM2-1451	524905035		GQ03906_J20.2
pg_2_157	2016.B3.r-F09.1-1121	159.422	aspartate carabmoyltransferase	PGLM2-0644	524904271		GQ03113_I06.1
pg_2_158	12492	159.524	Transducin/WD repeat family			X	GQ0047_D22.1
pg_2_159	3376	160.989	uclacyanin	PGLM0-0217	524905266		GQ01307_E10.1
pg_2_160	0044.B3.r-E16.2-35	161.61	no match	PGLM2-0659	524904281		GQ03815_H23.1
pg_2_161	02818.B7-C12.1-442	162.798	far-red impaired responsive protein	PGLM2-0258	524903934		GQ02818_C12.1
pg_2_162	02610.T24-E04.1-376	163.986	thylakoid lumenal 29.8 kDa protein	PGLM2-1466	524905049		GQ03414_G07.2
pg_2_163	02812.B7-B21.1-87	164.491	Bax inhibitor-1	PGLM2-1386	524904974		GQ03304_A09.1
pg_2_164	6723	166.375	zinc finger (MYND type) family protein	PGLM1-0637	524905555		GQ03314_G07.1
pg_2_165	6400	169.964	hydroxyproline-rich glycoprotein1	PGLM0-0453	538954673		GQ00411_I05.1
pg_2_166	3401	174.254	glycerol-3-phosphate transporter	PGLM1-1192	524905820		GQ0166_A16.1
pg_2_167	9201	174.431	hydroxyproline-rich glycoprotein2	PGLM0-0265	524906077		GQ03712_H04.1
pg_2_168	2202	175.744	embryo-abundant protein-related	PGLM1-1155	524905806		GQ02902_H23
pg_2_169	12851a	175.95	hydroxyproline-rich glycoprotein3	PGLM2-0065	511222801		GQ03712_H04.1
pg_2_170	5321	178.028	C2H2	PGLM0-0538	524906129		GQ03913_N04.2
pg_2_171	02805.B7-E10.1-886	178.259	ribosomal L19	PGLM2-0201	524903881		GQ04009_G11.1
pg_2_172	5312	178.524	arginase	PGLM1-1296	524905874		GQ0191_M01.1
pg_2_173	0033.B3.r-P08.3-803	180.731	tetratricopeptide repeat (TPR)-containing protein	PGLM2-1179	524904791		GQ03908_H11.1
pg_2_174	0163.B3.r-K17.3-103	181.795	phosphoribulokinase	PGLM2-0479	524904131		GQ03402_D09.1
pg_2_175	0066.B3-N09.2-436	182.076	integral membrane HRF1 family	PGLM2-1088	524904698		GQ02817_J19.1
pg_2_176	0162.B3.r-L01.1-1145	182.182	MYB (R2R3)	PGLM2-0617	524904243		GQ03008_L22.1
pg_2_177	02903.B7-I12.1-158	183.043	unknown	PGLM2-0176	524903858		GQ02903_I12.1
pg_2_178	0206.B3-D12.1-880	186.542	no match	PGLM2-1104	524904716		GQ03708_E03
pg_2_179	0024.B3.r-O14.1-374	188.017	unknown	PGLM2-0683	524904308		GQ03112_O22
pg_2_180	02824.B7-E21.1-1251	188.119	Binds and bundles microtubules	PGLM2-1155	524904768		GQ03719_D13.1
pg_2_181	02805.B7-K05.1-169	188.338	PARTNER OF Y14-MAGO	PGLM2-0345	524903999		GQ04004_H03.1
pg_3_1	b8	6.135	S-adenosylmethionine synthetase	ESTP DGGE Indel	U38186		not available
pg_3_2	10699	9.299	LIM	PGLM0-0663	524905349		GQ03323_C11.1
pg_3_3	0071.B3.r-F24.2-833	11.623	pinoresinol-lariciresinol reductase	PGLM2-1311	524904908		GQ04009_B13
pg_3_4	00411.B3-K06.1-1363	12.033	transcription factor	PGLM2-0938	524904549		GQ03323_M04.1
pg_3_5	02510.B3-B09.1-99	12.888	no match	PGLM2-1200	524904811		GQ03118_H12.1
pg_3_6	0046.B3-M17.1-1162	15.629	kinase	PGLM2-1384	524904970		GQ03303_A17.1
pg_3_7	02823.B7-M01.1-770	15.639	GTPase	PGLM2-0782	524904395		GQ03116_H18.1
pg_3_8	0072.TB.1-J03.2-1159	18.1841	Telomerase activating protein	PGLM2-0163	524903846		GQ03312_G04.1
pg_3_9	0185.T24-H03.1-773	18.1842	Protein of unknown function (DUF788)	PGLM2-1531	524905112		GQ02821_A18
pg_3_10	02803.B7-J20.1-35	20.209	unknown	PGLM2-1442	524905023		GQ04101_G24.1
pg_3_11	6830	20.599	flowering time control protein	PGLM1-1468	524905970		GQ0204_E17.1
pg_3_12	0025.BR-J14.2-145	22.625	ribosomal L27	PGLM2-0900	524904519		GQ03802_G18
pg_3_13	0042.BR-C22.1-223	24.474	actin-related protein	PGLM2-0661	524904283		GQ02824_J01
pg_3_14	02803.B7-M22.1-1070	26.847	AP2-EREBP subfamily B-6	PGLM2-1007	524904625		GQ02821_P07.1
pg_3_15	00410.B3-J09.1-1226	31.446	NHL repeat-containing protein	PGLM2-0489	524904141		GQ03110_O16
pg_3_16	6091	35.41	aldehyde dehydrogenase	PGLM1-0966	524905704		GQ03813_A11.1
pg_3_17	9440	35.936	rapid alkalinization factor	PGLM1-0735	524905595		GQ0195_G24.1
pg_3_19	132	36.511	1-aminocyclopropane-1-carboxylate oxidase	PGLM1-1005	524905729		GQ03802_A15.1
pg_3_20	5462	38.74	Transducin/WD repeat family	PGLM0-0634	524905342		GQ02830_E23.1
pg_3_21	0226.B7-J17.1-1268	40.989	heat shock protein	PGLM2-0828	524904444		GQ02806_D17
pg_3_22	0024.B3.r-C24.1-489	42.62	thioredoxin	PGLM2-0457	524904108		GQ03212_G12.1
pg_3_23	7821	43.954	cinnamoyl-CoA reductase	PGLM1-0350	511222476		GQ03303_N02.1
pg_3_24	686	47.565	Argonaute	PGLM1-0900	524905669		GQ02807_D11
pg_3_25	6545	48.535	Argonaute	PGLM1-0883	524905662		GQ02816_M13.1
pg_3_26	2iTC10711a	51.308	endo-1,4-beta-glucanase	PGLM2-0123	511222942		GQ03216_O04.1
pg_3_27	0045.B3-B21.1-187	54.74	calcium binding protein with EF-hand motif	PGLM2-0048	524903722		GQ03117_A23.1
pg_3_28	2TC1904g	55.408	UDP-L-arabinose mutase-like protein	PGLM2-0342	511222952		GQ02906_M17
pg_3_29	sb11	56.529	ribosomal 60S	PGLM1-1497	524905987		GQ03212_G12.1
pg_3_30	0014.B3.r-K15.2-739	57.655	eukaryotic release factor 1 family	PGLM2-0898	524904516		GQ03004_L13.1
pg_3_31	0031.TB-D03.1-662	58.11	unknown	PGLM2-1043	524904657		GQ02813_E11
pg_3_32	4801	59.573	KNOX class III (kn2)	PGLM0-0421	524906106		GQ02901_I15.1
pg_3_33	8525	59.89	KNOX class III (kn1)	PGLM0-0743	524905360		GQ02823_G18.2
pg_3_35	10784	62.764	cysteine proteinase	PGLM0-0380	524905284		GQ0195_H02.1
pg_3_36	6616	62.918	Xyloglucan:xyloglucosyl transferase	PGLM1-1206	511222581		GQ0196_O05.1
pg_3_37	6984	63.08	homeobox-leucine zipper protein	PGLM0-0130	524905250		GQ02809_P16.1
pg_3_38	0048.TB-H08.1-71	65.159	unknown	PGLM2-1079	524904688		GQ03209_H09.1
pg_3_39	5351	66.487	calcium-transporting ATPase	PGLM1-0674	524905565		GQ03611_E22.1
pg_3_40	1018e	68.28	heat shock protein 18.1 kDa class I	PGLM2-1416	not available		not available
pg_3_41	00412.B3-F18.1-964	69.463	transporter-related	PGLM2-0604	524904234		GQ03713_I07.1
pg_3_42	16192	69.573	no match			X	GQ0012_K17.1
pg_3_43	0044.B3.r-O19.1-1177	70.243	Vps52/Sac2 family protein	PGLM2-0511	524904163		GQ02819_E19.1
pg_3_44	6359	72.122	calmodulin-binding protein	PGLM1-0347	524905456		GQ0168_F24.1
pg_3_45	03209.B7-F06.1-709	75.7741	bile acid:sodium symporter family	PGLM2-0645	524904272		GQ03813_A17.1
pg_3_46	00410.B3-P10.1-1286	75.7742	integral membrane Yip1 family	PGLM2-0070	524903749		GQ0047_C21
pg_3_47	0196.B3-K04.3-340	79.119	no match	PGLM2-0154	524903835		GQ03805_P10
pg_3_48	02804.B7-C09.1-807	83.323	no match	PGLM2-1212	524904821		GQ04106_A18.1
pg_3_49	Q0014.BR-B21.14-835	83.337	no match	PGLM2-1493	524300142		GQ03012_O05.1
pg_3_50	00610.B3.1-F08.1-550	88.89	mitochondrial import inner membrane protein	PGLM2-1290	524904889		GQ02808_N01
pg_3_51	0207.B3-D06.1-1501	89.239	unknown	PGLM2-1427	524905010		GQ03705_N23.1
pg_3_52	12531	90.3	cellulose synthase	PGLM1-0923	511222472		GQ0047_C07.1
pg_3_53	0134.B3-I01.1-1731	91.225	chloroplast nucleoid DNA-binding protein	PGLM2-0926	538945470		GQ03308_J18.4
pg_3_54	0133.B3-C05.2-1459	93.648	Zinc metalloprotease	PGLM2-1430	524905014		GQ03301_J16.2
pg_3_55	0031.TB-C17.1-527	94.074	Metacaspase	PGLM2-0969	524904586		GQ03222_F24.1
pg_3_56	0131.B3-F19.1-223	94.357	unknown	PGLM2-1524	524905099		GQ03203_F05.1
pg_3_57	10460	96.337	cytochrome P450	PGLM1-1462	511222416		GQ03002_I06.2
pg_3_58	sb62	96.375	ribosomal	PGLM1-0911	524905674		GQ03718_J24.1
pg_3_59	9027	97.229	Transducin/WD repeat family	PGLM0-0221	524905514		GQ03712_P14.1
pg_3_60	7398	97.51	Glycosyl transferase 8	PGLM1-1343	524905909		GQ03816_D15.1
pg_3_61	5488	97.535	high mobility group protein ARID/BRIGHT	PGLM1-1433	524905950		GQ04013_E17.1
pg_3_62	6517	97.575	Glycosyl hydrolase 17	PGLM1-1529	511222421		GQ04006_F21.4
pg_3_63	10129	98.083	plastocyanin-like	PGLM1-0420	524905473		GQ0256_F18.1
pg_3_64	0069.B3-H22.2-171	98.546	serine/threonine protein phosphatase	PGLM2-0780	524904393		GQ03912_N03.2
pg_3_65	6372	98.761	no match	PGLM0-0747	524905363		GQ03112_C20.1
pg_3_66	0042.B3.r-G18.1-2237	98.772	peptidyl-prolyl cis-trans isomerase	PGLM2-1429	524905012		GQ03105_N03.2
pg_3_67	0035.B3.r-P12.1-373	99.211	no match	PGLM2-1287	524904886		GQ03312_J19
pg_3_68	0222.B7-J23.1-1460	100.686	sucrose-phosphatase	PGLM2-1188	524904798		GQ03919_I21.2
pg_3_69	P6937-1	101.281	Glycosyl transferase 8	PGLM2-1298	511222843		GQ03008_L07.1
pg_3_71	0046.B3-E11.2-944	103.078	calcium-binding EF hand family	PGLM2-1023	524904639		GQ03213_N04.3
pg_3_72	3713/PgMYB1	103.473	MYB (R2R3)	PGLM1-1293	524905872		GQ03124_J09.1
pg_3_73	03233.B7.1-A06.1-496	104.172	unknown	PGLM2-0253	524903932		GQ03506_G14.1
pg_3_74	0041.BR-J16.4-199	104.403	unknown	PGLM2-0021	524903695		GQ03121_H07.1
pg_3_76	2239	108.076	BAM big apical meristem	PGLM0-0241	524906072		GQ03118_J01.1
pg_3_77	0043.B3.r-F10.2-1367	108.179	autophagy	PGLM2-1001	524904616		GQ03228_I17.1
pg_3_78	10659	108.351	Phosphoglycerate kinase	PGLM1-1278	524905859		GQ03002_O10.4
pg_3_79	Q0049.B3-F14.1-753	109.122	glycine cleavage system H protein	PGLM2-0533	524299936		GQ03320_F17.1
pg_3_80	02830.B7-F16.2-382	109.2	unknown	PGLM2-0545	524904191		GQ04109_D21.1
pg_3_81	7421e	110.416	unknown	PGLM2-1039	not available		GQ03516_G04.1
pg_3_82	10660	111.347	4CL	PGLM1-1400	511222642		GQ03007_K12.2
pg_3_83	6742j	111.878	pectinesterase	PGLM2-0792	511222626		GQ03301_H01.1
pg_3_84	10458j	112.006	LRR-sous groupe2	PGLM2-0906	511222926		GQ03324_N01.1
pg_3_85	4889f	112.242	reticulon family -other family	PGLM2-1350	518106306		GQ0204_B11.1
pg_3_86	13661a	112.659	no match	PGLM1-1066	524905759		GQ0178_P15.2
pg_3_87	6293m	113.186	Glycosyl hydrolase 17	PGLM2-0943	not available		GQ0251_I24
pg_3_88	8021	113.199	no match			X	not available
pg_3_89	9147	113.626	AUX-IAA	PGLM0-0337	524906095		GQ03801_K21.1
pg_3_90	03215.B7-A13.1-1060	114.034	Aldo/keto reductase	PGLM2-0896	524904512		GQ03906_I03.1
pg_3_91	15280	114.647	bHLH	PGLM1-1203	538954601		GQ0072_L17.1
pg_3_92	13582	114.949	MYB (R2R3)			X	GQ03211_G09.1
pg_3_93	2473	115.022	MYB (R2R3)	PGLM0-0755	511222662		GQ00412_P07.1
pg_3_94	10759	116.165	expressed protein SPIRAL1-LIKE2	PGLM1-0964	538954568		GQ03810_B16.1
pg_3_95	1546	121.438	ARF	PGLM1-1151	524905803		GQ03003_N13.1
pg_3_96	8456	123.38	CCAAT-box binding	PGLM1-1432	524905948		GQ03816_F14.1
pg_3_97	0031.TB-M03.1-229	125.554	saposin B domain-containing protein	PGLM2-0496	524904147		GQ04106_P02.1
pg_3_98	02815.B7-K10.1-1260	126.545	cholinephosphate cytidylyltransferase	PGLM2-1458	524905042		GQ03704_C09.1
pg_3_99	03013.B7-P14.1-420	127.877	ATP dependent copper transporter	PGLM2-0105	524903787		GQ03013_P14
pg_3_100	14683	129.512	Glycosyl transferase family 48	PGLM1-1089	524905766		GQ00411_M18.1
pg_3_101	0203.B3-E20.1-51	130.382	unknown	PGLM2-1419	524905003		GQ03814_E07
pg_3_102	Q0195.B3-N17.2-443	135.727	unknown	PGLM2-1438	524299990		GQ02809_H19.1
pg_3_103	3870	136.658	C3HC4-type RING finger	PGLM1-1107	524905778		GQ0168_K17
pg_3_104	9327	136.757	C3HC4-type RING finger	PGLM0-0661	524905347		GQ04113_B22.1
pg_3_105	9889	136.906	nascent polypeptide associated complex	PGLM0-0259	511222668		GQ02801_L07.1
pg_3_106	0043.B3.r-I23.1-1121	140.03	unknown	PGLM2-0758	524904370		GQ03005_F23.1
pg_3_107	9863	141.44	GRAS	PGLM0-0749	511222647		GQ04010_N07.1
pg_3_108	3656	142.195	beta-ureidopropionase			X	GQ03503_N06.1
pg_3_109	0045.B3-C13.1-910	142.664	bZIP	PGLM2-1167	524904780		GQ03913_M10.2
pg_3_110	02814.B7-J17.3-332	144.316	no match	PGLM2-0598	524904230		GQ03105_I17.1
pg_3_111	7350	144.884	proline-rich family protein	PGLM2-1439	518104645		GQ03718_K11.1
pg_3_112	14745	145.559	WD repeat protein	PGLM0-0433	524906109		GQ03901_J19.1
pg_3_113	02011.B3.r-O04.1-633	146.462	integral membrane family	PGLM2-0195	524903876		GQ03122_H04.1
pg_3_114	5952	147.033	Dof-type zinc finger	PGLM0-0546	524906132		GQ03229_K18.1
pg_3_115	03230.B7.1-D20.1-547	148.263	short-chain dehydrogenase/reductase	PGLM2-1095	524904707		GQ04006_J15.2
pg_3_116	00411.B3-E04.2-621	148.402	no match	PGLM2-0826	524904442		GQ04110_N03.1
pg_3_117	14040	148.854	protein binding / zinc ion binding			X	GQ0178_O23.2
pg_3_118	7757f	149.035	Glycosyl hydrolase 51	PGLM2-1402	511222396		GQ03514_M24.1
pg_3_119	11702f	150.546	NAM	PGLM2-0177	511222323		GQ0202_O05
pg_3_120	02016.B3.r-M07.2-546	151.179	carbon-sulfur lyase	PGLM2-1516	524905089		GQ03807_O07.1
pg_3_121	10981	151.681	no match	PGLM0-0489	511222386		GQ0202_O05.2
pg_3_122	02818.B7-I04.1-780	152.946	RNA recognition motif (RRM)-containing protein;	PGLM2-1217	524904826		GQ02818_I04.1
pg_3_123	03213.B7-K17.1-846	153.651	protease HhoA	PGLM2-1249	524904860		GQ03801_K11.1
pg_3_124	3393	154.026	expansin alpha-Expansin	PGLM1-0551	524905521		GQ0168_N02.1
pg_3_125	6971	154.421	expansin alpha-Expansin	PGLM1-1217	524905833		GQ02820_N02.1
pg_3_126	0063.B3.r-L06.1-662	154.91	cytochrome b5	PGLM2-1300	524904898		GQ03308_G03.1
pg_3_127	14473	160.082	1,3-beta-glucan synthase/ transferase	PGLM1-0338	538954593		GQ00610_J01.1
pg_3_128	10240	160.759	spermine synthase	PGLM1-1466	524905968		GQ03718_A07.1
pg_3_129	0131.B7-F13.1-607	162.255	aspartyl-tRNA synthetase	PGLM2-1368	524904954		GQ03116_O08.1
pg_3_130	0049.B3-F06.1-475	162.534	metal transporter	PGLM2-0813	524904428		GQ02903_I11
pg_3_131	5786	162.771	AP2-EREBP subfamily B-1	PGLM1-0126	538954753		GQ0193_P18
pg_3_132	02828.B7-M15.1-1037	163.288	unknown	PGLM2-1099	524904708		GQ03209_N07.1
pg_3_133	10312-3	165.321	ribosomal 60S	PGLM1-1409	524905941		GQ04104_C19.1
pg_3_134	9629	165.638	2OG-Fe(II) oxygenase family	PGLM1-0734	538954561		GQ0204_N01
pg_3_135	3794	166.603	2OG-Fe(II) oxygenase family	PGLM1-0791	524905616		GQ0198_F02.1
pg_3_136	5953	167.957	C3HC4-type RING finger	PGLM0-0022	524906017		GQ03232_E19.1
pg_3_137	04892e	168.953	unknown	PGLM1-1521	524906005		GQ03707_I21
pg_3_138	0068.B3-O23.1-384	169.219	unknown	PGLM2-0673	524904296		GQ03221_K11.1
pg_3_139	02802.B7-G10.2-662	169.43	monooxygenase	PGLM2-1260	524904865		GQ03802_E03.1
pg_3_140	2002e	170.58	heat shock protein 70	PGLM1-0668	524905564		GQ0165_A21.1
pg_3_141	10495g	171.158	tubulin beta	PGLM2-0910	511222299		GQ03711_M16.4
pg_3_142	0063.B3.r-I15.1-300	171.452	unknown	PGLM2-1113	524904728		GQ03230_K04.1
pg_3_143	00611.B3-H11.1-1029	172.135	phytanoyl-CoA dioxygenase	PGLM2-0707	524904336		GQ03012_G24.1
pg_3_144	0043.BR-A24.1-95	172.737	unknown	PGLM2-0762	524904375		GQ0063_A05
pg_3_145	10629t2	173.203	ABI3-interacting protein	PGLM0-0323	538954987		GQ03239_E04
pg_3_146	10818a	174.159	tubulin beta	PGLM2-0621	518105444		GQ0206_J07
pg_3_147	0042.BR-I11.2-530	174.3	unknown (DUF632)	PGLM2-0410	524904059		GQ03235_H18.1
pg_3_148	506	175.052	thaumatin	PGLM1-0736	524905597		GQ03519_C19.1
pg_3_149	PAXY74	178.785	tubulin beta				not available
pg_4_1	90004/PgMYB4	0	MYB (R2R3)	90004f	538953928		GQ03113_N22.2
pg_4_2	6792g	1.872	laccase	PGLM2-1020	518104613		GQ02901_G13.4
pg_4_4	8892	1.953	Ras-related GTP-binding protein	PGLM0-0676	538954701		GQ0067_I15.1
pg_4_5	P15825-1	1.994	laccase	PGLM2-0816	511222362		GQ02901_G13.4
pg_4_7	10193	3.857	NAM	PGLM1-1222	524905836		GQ0201_L21.2
pg_4_8	0015.B3.r-K02.1-207	3.979	oligosaccharyltransferase (OST) complex	PGLM2-0881	524904494		GQ04007_L24.1
pg_4_9	14265a	4.229	bHLH	PGLM0-0492	524906124		GQ02016_H18.1
pg_4_10	10028	4.273	cellulose synthase	PGLM2-1463	518105316		GQ03408_P23.1
pg_4_11	PAXY221	4.482	embryo-abundant protein-related	PGLM1-1428	538954602		GQ03715_C10.3
pg_4_12	10438	4.526	C3HC4-type RING finger	PGLM0-0048	524905237		GQ03609_M01.1
pg_4_13	1696	4.705	galactosyltransferase	PGLM1-0223	511222781		GQ0224_E23.1
pg_4_14	0228.B7-A15.1-160	5.307	unknown	PGLM2-0525	524904179		GQ03913_C24.1
pg_4_15	0164.TB-F19.1-1800	5.51	ubiquitin interaction motif-containing protein / LIM domain-containing protein	PGLM2-0835	524904454		GQ02814_B07.2
pg_4_16	9693	6.056	proteasome	PGLM1-1374	524906093		GQ0205_P06
pg_4_17	4045	6.218	receptor protein kinase	PGLM1-1220	524905834		GQ02510_A02.1
pg_4_18	03105.B7-C03.1-1193	6.772	kinase-else	PGLM2-1373	524904961		GQ04109_P17.1
pg_4_19	4613	8.901	Xyloglucan:xyloglucosyl transferase	PGLM1-1510	524905998		GQ0208_M02.1
pg_4_20	03206.B7-C15.3-503	9.591	glutathione S-transferase	PGLM2-0765	524904381		GQ03212_O15
pg_4_21	0074.B3.r-D07.1-949	9.685	folic acid binding / transferase	PGLM2-0437	524904089		GQ03322_L12.1
pg_4_22	2010.B3.r-N03.1-1528	11.449	integral outer envelope membrane protein	PGLM2-1008	524904627		GQ03212_H15.1
pg_4_23	650	12.134	bHLH	PGLM1-0561	538954606		GQ03907_D16.1
pg_4_24	0013.BR.1-H05.1-472	13.145	no match	PGLM2-0662	524904285		GQ03125_C09.2
pg_4_25	8984	16.991	pyrophosphate--fructose-6-phosphate 1-phosphotransferase	PGLM1-1100	524905775		GQ03814_A20.1
pg_4_26	3456	18.095	subtilase			X	GQ03218_G03.1
pg_4_27	PTC9341	21.323	unknown (DUF604)	PGLM2-1413	not available		GQ02902_M13.2
pg_4_28	00611.B3-M04.1-98	23.2	unknown	PGLM2-1060	524904669		GQ04107_N17.3
pg_4_29	0068.B3-N12.1-70	24.08	unknown	PGLM2-0463	524904116		GQ03122_D20.1
pg_4_30	0024.BR-B07.1-469	24.69	aminocylase	PGLM2-0700	524904326		GQ03213_E23.3
pg_4_31	0031.TB-F08.2-1213	27.751	no match	PGLM2-1448	524905030		GQ03810_O10.1
pg_4_32	3918	30.122	WD repeat protein	PGLM0-0403	524905294		GQ0196_A20.1
pg_4_33	sb32	31.852	cyclin	PGLM1-0577	524905528		GQ03615_J11.1
pg_4_34	TC946a	34.209	major intrinsic protein	PGLM2-1092	not available		GQ03610_A06.1
pg_4_35	10429	34.881	major intrinsic protein	PGLM1-0476	511222657		GQ03401_M18.1
pg_4_36	0255.B3-H10.1-583	38.769	kinase	PGLM2-0029	524903704		GQ03212_K06.3
pg_4_37	0258.B3-B12.1-786	39.573	two-component responsive regulator	PGLM2-0001	524903668		GQ03232_P11.1
pg_4_38	00410.B3-C12.2-988	40.905	4-phosphopantetheine adenylstransferase	PGLM2-0425	524904074		GQ03819_L20
pg_4_39	0011.B3.r-P13.1-566	41.341	acyl-CoA binding protein	PGLM2-0035	524903711		GQ03105_F19.1
pg_4_40	02014.B3.r-P16.1-951	42.322	SC35-like splicing factor	PGLM2-1366	524904951		GQ02819_E09.1
pg_4_41	1529	43.661	LOB domain protein	PGLM1-1072	524905761		GQ0069_F04.1
pg_4_42	0046.B3-F04.1-319	45.269	protein binding / protein transporter	PGLM2-0367	524904018		GQ0046_F04.1
pg_4_43	02828.B7-M11.1-465	46.628	no match	PGLM2-0109	524903794		GQ03908_K08.1
pg_4_44	0061.B3.r-A10.1-797	51.272	LRR	PGLM2-1321	524904914		GQ03802_G13.1
pg_4_45	0013.BR.1-P21.1-1750	54.101	galactosidase alpha	PGLM2-1073	524904682		GQ03228_B12.1
pg_4_46	9780	54.127	Transducin/WD repeat family	PGLM1-0413	524906099		GQ02814_L01.1
pg_4_47	12871	54.56	C3H	PGLM1-0220	538954838		GQ03514_P22.1
pg_4_48	03212.B7-C21.1-142	54.897	no match	PGLM2-0416	524904066		GQ03418_I09.1
pg_4_49	9707	55.406	nucleic acid binding	PGLM1-0183	524905415		GQ0203_O08.1
pg_4_50	00411.B3-F11.1-1836	55.456	sec23/sec24 transport family	PGLM2-0031	524903706		GQ03126_L08.1
pg_4_51	10215h	55.723	cellulose synthase	PGLM2-0570	511222302		GQ04009_A14.1
pg_4_52	02511.B3-A11.2-431	55.725	unknown	PGLM2-1348	524904933		GQ03513_G11.1
pg_4_53	0181.T3-D11.1-951	56.078	band 7 family protein	PGLM2-0517	524904168		GQ03105_D10
pg_4_54	3056	56.316	KH domain-containing protein	PGLM0-0692	524906163		GQ00411_H03.1
pg_4_55	03205.B7-P15.1-978	56.601	fructose-1,6-bisphosphatase	PGLM2-1385	524904972		GQ03517_B03.1
pg_4_56	6706	57.07	integral membrane protein	PGLM0-0494	524905310		GQ03122_B23.1
pg_4_57	4632	57.17	similar to hypothetical protein DDBDRA	PGLM1-1532	524906010		GQ0203_D12.1
pg_4_58	10378	57.85	SEC14 cytosolic factor	PGLM0-0408	524906102		GQ03202_P11.2
pg_4_59	0036.TB-K19.1-1107	58.711	senescence-associated protein-related	PGLM2-1025	524904641		GQ03704_C02.1
pg_4_60	0209.B7-P24.1-520	59.049	kinase-else	PGLM2-0764	524904379		GQ03116_B09
pg_4_61	12753	60.508	HD-ZIP3	PGLM0-0143	524905253		GQ0047_E10.1
pg_4_62	10060	60.641	UDP-D-apiose/UPD-D-xylose synthetase	PGLM1-1337	524905904		GQ02908_O10.1
pg_4_63	3673	62.775	ACTIVATOR OF SPO	PGLM0-0463	524905305		GQ03308_J05.1
pg_4_64	P10171	63.88	fasciclin-like arabinogalactan-protein	PGLM2-1164	511222907		GQ02901_F24.2
pg_4_65	16369b	65.504	MYB-related (CCA1-like)	PGLM0-0471	524906122		GQ03417_N02.1
pg_4_66	P9580-2	67.512	fasciclin-like arabinogalactan-protein	PGLM2-1461	511222794		GQ03607_C14
pg_4_67	02010.B7-H23.1-251	68.865	no match	PGLM2-1250	524904862		GQ03214_A05.3
pg_4_68	8582	69.213	high mobility group protein alpha			X	GQ02817_N22.1
pg_4_69	03013.B7-O10.1-740	74.794	KH domain-containing protein	PGLM2-0370	524904022		GQ03230_N13.1
pg_4_70	5775	76.117	zinc finger (GATA type)	PGLM0-0670	524905353		GQ03411_C08.1
pg_4_72	03001.B7-H16.1-302	80.608	aspartyl protease	PGLM2-1520	524905094		GQ03115_I09
pg_4_73	5720	83.335	C3HC4-type RING	PGLM1-0255	538954475		GQ03009_F08.2
pg_4_74	4700	83.907	Glycosyl hydrolase 1	PGLM1-0325	524905451		GQ0197_M23.1
pg_4_76	02802.B7-P15.1-1039	84.604	unknown	PGLM2-0775	524904389		GQ03210_A23.1
pg_4_77	02908.B7-K16.2-273	85.373	protein synthesis initiation factor 4G	PGLM2-0078	524903758		GQ03222_E04.1
pg_4_78	4642	85.696	bHLH	PGLM1-1318	524905890		GQ03011_B21.1
pg_4_79	03104.B7.1-G20.1-231	86.437	unknown	PGLM2-1377	524904965		GQ03125_K13.1
pg_4_80	6886	88.057	Transcription factor CBF/NF-Y/archaeal			X	WS0327_E09.1
pg_4_81	5106	88.705	acid phosphatase	PGLM1-1421	538954597		GQ0208_O21.1
pg_4_82	Q0012.BR-M07.1-1388	89.4211	no match	PGLM2-0854	524300025		GQ03101_C18.1
pg_4_83	0164.B3.r-B15.1-855	89.4212	signal peptide peptidase-like-protease-associated (PA) domain-containing protein	PGLM2-0282	524903944		GQ03107_N18
pg_4_84	10524	91.003	tubulin beta	PGLM2-0482	511222909		GQ03114_H16.1
pg_4_85	9323e	91.837	tubulin beta	PGLM2-1074	511222921		GQ03809_P07.1
pg_4_86	PASE34	92.653	cytochrome P450	PGLM1-1105	538954426		GQ03604_F16.1
pg_4_87	0025.BR-I12.1-575	93.208	plant uncoupling mitochondrial protein	PGLM2-0569	524904207		GQ03112_H06.1
pg_4_88	03121.B7-O22.2-748	93.48	positive transcription elongation factor/ zinc ion binding	PGLM2-0194	524903874		GQ03202_H09
pg_4_89	9593	93.76	C3HC4-type RING finger	PGLM1-1329	524905900		GQ03208_J06.1
pg_4_90	3491	94.732	Glycosyl hydrolase 1	PGLM1-0157	538954587		GQ03707_L13.1
pg_4_91	0273.T24-E10.1-337	95.357	malate oxidoreductase	PGLM2-1027	not available		GQ04009_M14.1
pg_4_92	1312	95.549	expansin beta	PGLM1-0571	511222350		GQ0172_O22.2
pg_4_93	701	95.703	expansin beta	08pg00701e	538953756		GQ0073_K06
pg_4_94	10414	95.86	expansin beta	PGLM1-0824	524905637		GQ02808_D15.1
pg_4_95	Q0013.BR.1-P13.3-411	96.149	ribosomal 60S	PGLM2-0263	524300029		GQ02808_D19.1
pg_4_96	03206.B7-B21.1-392	96.411	thylakoid lumenal 17.4 kDa protein	PGLM2-0584	524904222		GQ03234_G22.1
pg_4_97	0074.TB-H19.1-379	98.182	tyrosine specific phosphatase	PGLM2-0236	524903917		GQ04001_D05.1
pg_4_98	7706e	98.392	LRR	PGLM2-0997	518106297		GQ0067_L24.2
pg_4_99	0255.B3-K02.1-767	99.906	unknown	PGLM2-0222	524903906		GQ03239_J05.1
pg_4_100	14337	100.67	WD repeat protein	PGLM1-0840	538954983		GQ02813_K06.1
pg_4_101	0041.B3.r-K07.1-260	101.132	ARF GTPase family	PGLM2-0296	524903962		GQ03112_N02
pg_4_102	2931	101.558	ATP-binding cassette (ABC) transporter	PGLM1-0803	538954715		GQ0166_N07.2
pg_4_103	10554	103.654	ATP-binding cassette (ABC) transporter, member of GCN subfamily	PGLM1-0532	524905510		GQ03903_I16.1
pg_4_104	8822	105.599	armadillo/beta-catenin repeat	PGLM1-1301	524905875		GQ03511_H05.1
pg_4_105	7759	105.947	Dof-type zinc finger	PGLM0-0652	524906156		GQ04012_N14.1
pg_4_106	0049.B3-B08.1-135	106.681	ORMDL family protein	PGLM2-1135	524904747		GQ03322_B06.1
pg_4_107	sb08	108.228	proteasome maturation factor	PGLM1-0066	524905381		GQ03901_P21
pg_4_108	00612.B3-G10.1-1126	111.505	methyltransferase	PGLM2-1229	524904842		GQ03112_M09.1
pg_4_109	6884f	111.66	glycosyl hydrolase 28	2i08pg06884f	538954416		GQ03011_P12.1
pg_4_110	2825j	112.131	glycosyl hydrolase 28	PGLM2-0376	511222700		GQ02829_F04
pg_4_111	9514	112.768	lipid transfer protein	PGLM1-0981	524905717		GQ03008_F05.1
pg_4_112	00611.B3-K01.1-106	115.398	no match	PGLM2-0453	524904104		GQ03218_B05.1
pg_4_113	14811e	116.345	cellulose synthase -like	PGLM2-0426	518104464		GQ03007_C13.1
pg_4_115	07857t1	120.09	DNA-binding protein	PGLM1-0653	524905560		GQ0208_H07
pg_4_116	4962	124.213	phosphatase 2C	PGLM1-1401	524905938		GQ03904_B06
pg_4_117	0041.B3.r-K03.1-656	125.426	glucan phosphorylase	PGLM2-0127	524903812		GQ04112_N08.2
pg_4_118	4562	126.322	3-hydroxy-3-methylglutaryl coenzyme A reductase	PGLM1-0939	524905688		GQ03502_N09.1
pg_4_119	0025.BR-H09.1-979	126.704	SPC25 superfamily	PGLM2-0189	524903871		GQ02819_P16
pg_4_120	Q00410.B3-C24.1-326	127.065	LRR	PGLM2-0945	524299951		GQ03218_O22.1
pg_4_121	0025.TB.1-E03.2-419	129.155	no match	PGLM2-0140	524903821		GQ03912_I12.1
pg_4_122	0073.TB-C03.1-828	129.749	pyridoxine bioynthesis 1.3	PGLM2-0962	524904577		GQ04005_O15.2
pg_4_123	3992	130.847	chlorophyll A-B binding protein	PGLM1-0670	538954994		GQ03609_M07
pg_4_124	90012/PgMYB2	130.936	MYB (R2R3)	PGLM1-0062	524905379		GQ03121_H22.1
pg_4_125	0171.TB-A22.1-354	132.831	endomembrane protein	PGLM2-0145	524903826		GQ04008_H07.1
pg_4_126	0011.B3.r-E09.1-679	134.41	signal peptide peptidase family protein	PGLM2-1477	524905058		GQ02829_D10.1
pg_4_127	0165.B3-E06.2-775	135.796	haloacid dehalogenase-like hydrolase family protein	PGLM2-0893	524904510		GQ03709_I20.1
pg_4_128	4641	136.215	ubiquitin interaction motif-containing protein / LIM domain-containing protein	PGLM0-0364	511222484		GQ03313_I07.1
pg_4_129	02010.B7-F02.1-1428	136.408	2OG-Fe(II) oxygenase family	PGLM2-0049	524903724		GQ02904_M21
pg_4_130	8807	139.4	bHLH	PGLM1-0105	524905390		GQ0166_J11.1
pg_4_131	6124	140.193	RRM	PGLM1-0834	524905642		GQ03316_H18.1
pg_4_132	02808.B7-J13.1-1175	141.856	no match	PGLM2-0007	524903680		GQ02808_J13.2
pg_4_133	0064.TB-B03.2-678	143.62	unknown	PGLM2-0963	524904579		GQ03919_P20.2
pg_4_134	5193	145.16	amino acid permease	PGLM1-0760	524905602		GQ02814_C19.2
pg_4_135	0208.B3-D21.1-1386	146.023	F-box family protein1	PGLM2-0412	524904060		GQ0208_D21
pg_4_136	0015.BR-B21.1-622	147.363	clathrin adaptor complex	PGLM2-1495	524905070		GQ03314_B10
pg_4_137	11408	149.422	bHLH	PGLM1-0307	538954570		GQ03811_A19.2
pg_4_139	0064.B3.r-I13.1-1236	156.456	acid phosphatase	PGLM2-0501	524904152		GQ02819_H14.2
pg_4_140	Sb68	168.331	pyruvate dehydrogenase E1 beta subunit			X	GQ03509_N12.1
pg_5_1	BB-PF03514-5b	2.141	scarecrow-like transcription factor	PGLM2-1109	518105285		GQ02781_H04
pg_5_2	0033.TB-K22.1-1365	3.611	mitochondrial processing peptidase	PGLM2-0824	524904440		GQ02907_N16.3
pg_5_3	9489	4.082	Ras GTPase	PGLM1-0367	524905461		GQ03326_I15.1
pg_5_4	02553v2	4.741	pyruvate decarboxylase	PGLM0-0457	524905303		GQ01813_G08.1
pg_5_5	13634	4.958	G2-like	PGLM0-0437	524906111		GQ03308_J03.1
pg_5_6	6876	5.517	heat shock protein 81	PGLM0-0114	524906038		GQ03710_L14.1
pg_5_7	BB-PF00643-14a	5.796	C2C2-CO-like	PGLM2-1145	518105220		GQ0045_F02.2
pg_5_8	0164.TB-B11.1-382	6.245	chloroplast sensor kinase	PGLM2-1119	524904733		GQ0164_B11
pg_5_9	8316	6.91	C3HC4-type RING finger	PGLM1-0127	524905397		GQ03311_J04.1
pg_5_10	14451	7.462	glycosyl hydrolase 17	PGLM1-0068	524905383		GQ03101_L16.4
pg_5_11	Q0026.BR-B03.1-195	8.148	aspartyl protease	PGLM2-0720	524300245		GQ02908_K15
pg_5_12	0254.B7-D13.2-977	8.488	rhomboid family protein	PGLM2-1356	524904944		GQ03207_J16.2
pg_5_13	3693	10.183	MYB (R2R3)	PGLM1-1416	524905943		GQ02902_D24.3
pg_5_14	03125.B7-B09.1-365	11.346	geranylgeranyl pyrophosphate synthase	PGLM2-0741	524904358		GQ03125_B09.1
pg_5_15	0072.TB.1-B13.2-338	11.619	geranylgeranyl pyrophosphate synthase	PGLM2-0052	524903729		GQ04007_P08.2
pg_5_16	5980	12.328	aconitase	PGLM1-0171	524905410		GQ02809_K09.1
pg_5_18	0223.B7-M08.1-541	13.232	unknown	PGLM2-0747	524904365		GQ03218_K22.1
pg_5_19	3394	17.297	serine carboxypeptidase S10	PGLM1-0327	524905453		GQ03102_J18.1
pg_5_20	0258.B3-E05.2-809	20.535	unknown	PGLM2-0818	524904433		GQ03403_I15
pg_5_21	11103	21.036	LEUNIG			X	GQ03304_O08.1
pg_5_22	4129	21.415	WRKY (Group I)	PGLM0-0313	524906092		GQ0204_F05.2
pg_5_23	7114	25.201	NAM	PGLM1-1302	524905877		GQ02903_L20
pg_5_24	PA0031	25.717	polyubiquitin UBQ14	PGLM1-1158	538954984		GQ03912_E20.1
pg_5_25	4662	25.81	AP2-EREBP DREB	PGLM1-0958	524905701		GQ0011_L04.1
pg_5_26	0035.B3.r-D08.1-214	26.299	WD repeat protein	PGLM2-0650	524904276		GQ02830_J23.1
pg_5_28	6342	30.997	importin	PGLM0-0579	524905328		GQ03815_P06.1
pg_5_29	0165.B3-I07.1-1204	31.804	chaperonin	PGLM2-0968	524904584		GQ03002_H04.1
pg_5_30	Q0074.TB-C10.1-1178	32.144	enoyl-CoA hydratase/isomerase	PGLM2-0068	524300159		GQ03012_J09
pg_5_31	PAXY219	33.556	polyubiquitin UBQ14			X	WS02614_F08.1
pg_5_32	8590a	33.82	glycoside hydrolase family 28 /polygalacturonase	PGLM2-1478	511222822		GQ03301_O19.1
pg_5_33	13635	34.183	WRKY (Group II-e)	PGLM0-0081	538954502		GQ0177_O13.2
pg_5_34	0046.B3-C03.1-551	38.431	AAA-type ATPase family protein	PGLM2-0113	524903799		GQ02824_J19
pg_5_35	0131.B3-G22.2-195	39.516	thioredoxin	PGLM2-0283	524903946		GQ03903_K17.1
pg_5_36	0171.TB-M05.2-743	39.856	no match	PGLM2-0013	524903688		GQ03113_C02
pg_5_37	2309f	41.198	TUB	PGLM0-0537	538954446		GQ0067_P07.1
pg_5_38	03010.B7-F03.1-834	41.991	no match	PGLM2-1240	524904853		GQ03010_F03.1
pg_5_39	02011.B3.r-B09.2-447	44.344	small nuclear ribonucleoprotein D	PGLM2-0875	524904489		GQ03115_G03
pg_5_40	0252.B7-O15.1-1359	49.015	unknown	PGLM2-0332	524903992		GQ03122_N16.1
pg_5_41	9968	50.709	G2-like	PGLM0-0636	511222979		GQ0167_M02.2
pg_5_42	13085a	51.04	G2-like	PGLM2-0791	511222559		GQ0167_M02
pg_5_43	2510	52.811	kinase	PGLM1-1012	524905733		GQ0023_E23.1
pg_5_44	11390	54.446	LEUNIG	PGLM1-0548	524905518		GQ03301_H17.1
pg_5_45	02811.B7-F15.1-558	55.936	heat shock protein 81	PGLM2-0669	524904292		GQ03718_F13.1
pg_5_46	00411.B3-J14.1-1171	57.093	Coenzyme Q9 homolog	PGLM2-0493	524904145		GQ02814_H12.1
pg_5_47	sb16	57.576	ribosomal 60S	PGLM1-0054	524905377		GQ0068_I14
pg_5_48	7050	58.677	heme binding	PGLM1-0598	524905535		GQ03217_C15.1
pg_5_49	03219.B7-L20.1-1319	58.807	no match	PGLM2-0148	524903831		GQ04101_O05.1
pg_5_50	2654	61.604	pectinesterase	PGLM1-0721	524905586		GQ0168_M24.1
pg_5_51	0201.B3-I14.1-219	61.947	no match	PGLM2-1110	524904723		WS0342_C11.1
pg_5_53	0069.B3-F01.5-383	64.682	unknown	PGLM2-0897	524904514		GQ03213_E08.1
pg_5_54	14023	65.179	glycosyl transferase family 48	PGLM1-0609	524905546		GQ04013_O06.1
pg_5_55	2TC1181f	66.499	glycosyl transferase family 48	PGLM2-1058	518104839		GQ03123_M12.1
pg_5_56	00411.B3-I03.1-919	67.107	O-acetyltransferase family	PGLM2-0872	524904486		GQ02901_G01.3
pg_5_57	03203.B7-H02.1-1366	67.999	PPR	PGLM2-0964	524904581		GQ03323_C22
pg_5_58	Q043.B3.r-H05.1-1672	68.204	unknown	PGLM2-0803	524299823		GQ03231_H10
pg_5_59	03113.B7-B23.1-865	69.092	ribonucleoside-diphosphate reductase	PGLM2-0983	524904597		GQ03508_E08.1
pg_5_60	2437	71.607	C3HC4-type RING finger	PGLM0-0099	524905242		GQ0255_P01.1
pg_5_61	0168.B3-N16.1-556	72.283	flavin reductase	PGLM2-1462	524905045		GQ02807_K19.1
pg_5_62	Q00411.B3-B03.1-934	72.289	no match	PGLM2-0469	524300072		GQ03203_O13
pg_5_63	0024.BR-K09.4-220	73.933	unknown	PGLM2-0901	524904521		GQ02902_J05
pg_5_64	0202.B3-L09.1-1141	74.013	peroxidase	PGLM2-1450	524905033		GQ0202_L09.1
pg_5_65	02904.B7-F23.1-476	76.288	no match	PGLM2-0326	524903984		GQ04009_E16.1
pg_5_66	15115	81.012	MYB-related (CCA1-like)	PGLM0-0310	511222318		GQ04111_E10.1
pg_5_67	309	81.387	Glycosyl transferase 8	PGLM1-0870	524905656		GQ0175_I22.1
pg_5_68	PtIFG1643	82.504	Phosphatase 2C	PGLM1-0117	538954429		not available
pg_5_69	14088	83.608	PPR	PGLM1-0776	538954952		GQ02012_J08.1
pg_5_70	15170	83.613	exostosin	08pg15170e	538953844		GQ0064_K06.1
pg_5_71	0043.BR-N13.2-872	83.873	chaperonin	PGLM2-0637	524904262		GQ04109_N21.1
pg_5_72	0044.BR-L11.2-98	84.448	unknown	PGLM2-0458	524904110		GQ03809_F14
pg_5_73	0013.BR.1-F24.1-457	84.776	ATP synthase	PGLM2-1141	524904754		GQ0255_E04.1
pg_5_74	8398	85.203	AP2-EREBP	PGLM0-0557	524905954		GQ03812_D11.1
pg_5_75	6647	85.299	glycosyl hydrolase 17	PGLM1-1384	511222797		GQ0045_F12.2
pg_5_76	03006.B7-I13.1-995	85.755	unknown	PGLM2-1220	524904830		GQ03603_O02.1
pg_5_77	9630	86.822	ASMONATE-ZIM-domain protein	PGLM1-1386	524906147		GQ02830_I01.1
pg_5_78	0255.B3-P02.1-233	87.563	integral membrane family	PGLM2-0241	524903920		GQ03216_L22.1
pg_5_79	02511.B3-H19.1-966	90.738	ankyrin repeat family	PGLM2-0735	524904354		GQ03614_N17.1
pg_5_80	0013.BR.1-D15.1-1234	91.363	unknown	PGLM2-1136	524904749		GQ01304_A08
pg_5_81	PA0055	91.6	ATP synthase			X	GQ03701_I12.1
pg_5_82	10797	91.727	actin-depolymerizing factor	PGLM1-0312	524905447		GQ03232_K24.1
pg_5_83	6718	93.172	Glycosyl hydrolase 1	PGLM1-0892	524905664		GQ04010_F24.1
pg_5_84	Q00612.B3-G14.1-819	93.258	no match	PGLM2-1511	524299871		GQ03308_O08
pg_5_85	7178	93.452	C3HC4-type RING finger	PGLM0-0073	524906033		GQ03101_B18.1
pg_5_86	6922	93.577	Transducin/WD repeat family	PGLM0-0029	524905228		GQ03318_L09.1
pg_5_87	02810.B7-G15.1-47	93.898	heavy-metal-associated domain-containing protein	PGLM2-0415	524904064		GQ03212_L06.1
pg_5_88	10049e	95.899	xylosidase	PGLM1-1233	524905841		GQ02811_C24.1
pg_5_89	02804.B7-I22.1-862	96.344	topoisomerase VI complex	PGLM2-0520	524904171		GQ03230_N04.1
pg_5_90	00412.B3-E09.4-621	97.106	auxin/aluminum-responsive protein	PGLM2-0685	not available		GQ03005_A21.1
pg_5_91	0067.B3-J14.1-127	99.215	unknown	PGLM2-0228	524903911		GQ03202_I02.2
pg_5_92	Q0049.TB-O18.1-132	99.618	alpha-galactosidase	PGLM2-0863	524300278		GQ0201_I17
pg_5_93	PPA8	100.717	ribulose bisphosphate carboxylase	PGLM2-0379	524300116		GQ03414_F20.2
pg_5_95	03211.B7-J07.1-645	101.205	plastid-lipid associated protein	PGLM2-0223	524903908		GQ03324_K24
pg_5_96	BB-PF00170-15f	104.341	bZIP	PGLM2-1082	not available		not available
pg_5_97	10085	105.282	proteasome regulatory subunit	PGLM0-0508	524905317		GQ03210_D19.3
pg_5_98	02815.B7-I14.1-285	105.416	unknown	PGLM2-0991	524904605		GQ03704_C09.1
pg_5_99	4919f	108.445	auxin efflux carrier family	PGLM2-0153	518106531		GQ04007_E19.1
pg_5_100	10286	108.685	WD repeat protein	PGLM0-0395	538954894		GQ03817_E10
pg_5_101	0073.TB-M06.1-848	109.097	NADH-ubiquinone oxidoreductase	PGLM2-0364	524904015		GQ03611_J15.1
pg_5_102	sb21	110.171	fibrillarin	PGLM1-0602	524905539		GQ03010_M21.1
pg_5_103	3720	110.806	glycosyl transferase 8	PGLM1-1006	511222888		GQ02826_N02.2
pg_5_104	00412.B3-J21.1-308	115.107	lipid-binding serum glycoprotein	PGLM2-0884	524904498		GQ03517_I09.1
pg_5_105	0183.T24-A04.1-1639	118.043	phosphomannose isomerase	PGLM2-0100	524903780		GQ03212_B04.1
pg_5_106	0069.B3-N15.1-539	118.703	oxidoreductase	PGLM2-0944	524904556		GQ0166_O08
pg_5_107	0205.B3-B17.1-252	123.726	ATP-dependent Clp protease	PGLM2-0503	524904156		GQ03112_G11.1
pg_5_108	2TC6856b-1	125.628	beta-galactosidase	PGLM2-1267	511222413		GQ03301_F08
pg_5_109	470	126.854	ZIM	PGLM0-0266	524906079		GQ03322_M11.2
pg_5_110	7242	127.155	heat shock protein 18.1 kDa class I	PGLM1-0190	524905418		GQ02814_D20.1
pg_5_111	PBB-PF00847-4-2	127.932	AP2-EREBP DREB subfamily A-5 of ERF/AP2	PGLM2-0713	511222505		GQ02016_M05.2
pg_5_112	10732	128.096	heat shock protein 70	PGLM0-0447	524906115		GQ02908_M11.2
pg_5_113	9644	128.253	electron carrier	PGLM0-0442	524906113		GQ03310_K14.1
pg_5_114	6580	130.605	isoamylase-type debranching enzyme	PGLM1-0180	538954590		GQ0172_M05.1
pg_5_115	0049.B3-A23.1-553	131.902	dormancy/auxin associated family	PGLM2-0923	524904533		GQ03114_K16
pg_5_116	12255	132.02	Galactosidase beta	PGLM1-0828	524905639		GQ0011_N04
pg_5_117	0049.B3-F24.1-820	133.163	EMBRYO DEFECTIVE	PGLM2-1040	524904655		GQ04010_M08.1
pg_5_118	10394	135.065	trans-cinnamate 4-monooxygenase	PGLM0-0714	511222315		GQ03712_C02
pg_5_119	0011.BR-P11.2-412	136.17	GHMP kinase family	PGLM2-0802	524904414		GQ03235_M07.1
pg_5_120	14320	137.85	6b-interacting protein 1	PGLM1-0508	524905495		GQ02016_D19.1
pg_5_121	5873	139.326	dormancy/auxin associated family	PGLM0-0122	524906042		GQ02813_J10
pg_5_122	02014.B3.r-H08.1-644	140.434	dormancy/auxin associated family	PGLM2-1202	524904814		GQ03006_O06
pg_5_123	02810.B7-H22.1-728	142.479	unknown	PGLM2-0573	524904211		GQ03207_I11.1
pg_5_124	2983	143.28	WD repeat protein			X	GQ03315_E13.1
pg_5_125	9406	144.475	no match	PGLM1-1281	524905863		GQ03511_H09
pg_5_126	10140	145.921	protease	PGLM0-0060	524906026		GQ04111_I24.1
pg_5_127	9898	145.967	AP2-EREBP (ERF subfamily B-2)	PGLM1-0285	524905439		GQ02813_D01.2
pg_5_128	12722	146.038	C3HC4-type RING finger	PGLM0-0118	524906040		GQ03309_B18.1
pg_5_129	03313.B7-N04.1-668	146.27	no match	PGLM2-1529	524905108		GQ03313_N04.1
pg_5_130	9594e	146.367	major intrinsic protein	PGLM2-0756	511222714		GQ02828_J14.1
pg_5_131	2TC2108e	146.472	Glycosyl hydrolase 9	PGLM2-0552	not available		GQ03203_B22.2
pg_5_132	2343	146.719	AP2-EREBP (ERF subfamily B-2)	PGLM0-0093	511222466		GQ03102_D15
pg_5_133	Q0031.TB-O24.1-1900	147.332	AP2-EREBP (ERF subfamily B-2)	PGLM2-0593	524299839		GQ04111_I24.1
pg_5_135	02813.B7-E13.2-763	148.677	rRNA processing protein	PGLM2-0441	524904093		GQ03121_M05
pg_5_136	0045.B3-N09.2-1462	148.677	O-fucosyltransferase family	PGLM2-0435	524904085		GQ03223_E01.1
pg_5_137	PtIFG8580	148.858	LEA	ESTP DGGE Indel	AA739590		not available
pg_5_138	0062.TB-J22.1-139	148.878	no match	PGLM2-0382	524904029		GQ03005_C20.1
pg_5_139	0048.TB-J12.1-330	149.275	tetratricopeptide repeat (TPR)-containing protein	PGLM2-0808	524904421		GQ03711_N04.1
pg_5_140	5151a	150.08	invertase/pectin methylesterase inhibitor	PGLM2-1525	518105258		GQ0205_N01.1
pg_5_141	2TC2108d	150.083	glycosyl hydrolase 9	PGLM2-0671	511222855		GQ03203_B22.2
pg_5_142	13749	150.662	MYB-related (CPC-like)	PGLM0-0295	511222489		GQ0228_A02
pg_5_143	14928	151.251	no match	PGLM0-0125	538954919		GQ0195_E02.1
pg_5_144	2TC2324j	151.302	pectinesterase	PGLM2-0010	518104990		WS00712_G19.1
pg_5_145	0251.B7-I09.3-233	152.045	no match	PGLM2-1065	524904674		GQ03109_L13
pg_5_146	03101.B7-A12.1-268	152.742	DNAJ heat shock	PGLM2-1264	524904870		GQ03113_N13
pg_5_147	7248	153.911	TPR3 (TOPLESS-RELATED 3)	PGLM0-0687	524906161		GQ0168_C20.1
pg_5_148	7937	155.969	isocitrate dehydrogenase	PGLM1-1092	524905769		GQ03121_L18.2
pg_5_149	00610.B3.1-I05.3-716	157.337	no match	PGLM2-0211	524903894		GQ03917_P03
pg_5_150	1634m	159.166	bZIP	PGLM2-0447	518105128		GQ04010_F09.1
pg_5_151	0168.B3-N08.1-336	159.739	mitochondrial substrate carrier	PGLM2-1435	524905019		GQ03714_L10.1
pg_5_152	03409.B7-H11.1-187	165.508	no match	PGLM2-0130	524903814		GQ03410_M16.1
pg_5_153	0035.TB-I20.2-50	168.863	ubiquitin-conjugating enzyme	PGLM2-1403	524904986		GQ04107_H14.1
pg_5_154	03204.B7-E24.1-1212	169.296	diacylglycerol acyltransferase	PGLM2-1533	524905114		GQ03204_E24.1
pg_6_1	90008/PgMYB8	5.178	MYB (R2R3) -subgroup13	90008f	538953930		GQ03117_E18.1
pg_6_2	12804	9.035	zinc finger homeobox family protein	PGLM0-0104	524905246		GQ03603_G01.1
pg_6_3	14017e	13.613	no match	PGLM0-0443	538954912		GQ0255_E05.2
pg_6_4	9179e	14.195	laccase	PGLM2-0643	518105030		GQ03116_E15.1
pg_6_5	6798	14.763	laccase	PGLM0-0580	524905330		GQ03405_P21.1
pg_6_6	0013.BR.1-A03.1-40	15.43	ankyrin repeat family	PGLM2-0607	524904236		GQ03216_P13.1
pg_6_7	0162.TB-I22.1-1187	15.566	GRAM domain-containing protein	PGLM2-1194	not available		GQ02813_N22.2
pg_6_8	1006	15.945	calmodulin	PGLM1-0039	524905375		GQ03108_D21.1
pg_6_9	0013.BR.1-I05.1-320	16.36	short-chain dehydrogenase/reductase	PGLM2-0774	524904388		GQ03126_P23.1
pg_6_10	0013.BR.1-H07.1-1246	16.545	intramitochondrial sorting protein	PGLM2-0568	524904206		GQ03712_O20.1
pg_6_11	0072.B3.r-P11.1-1000	17.114	syntaxin	PGLM2-1528	524905107		GQ0072_P11
pg_6_12	8374	17.161	nascent polypeptide associated complex	PGLM0-0616	511222428		GQ04006_E13.2
pg_6_13	0071.TB-M15.1-766	17.337	laccase	PGLM2-0740	not available		GQ03405_P21.1
pg_6_14	10350	17.664	cathepsin B-like cysteine protease	PGLM1-0439	524905479		GQ03716_J07.1
pg_6_15	2309e	17.726	TUB	PGLM1-1458	524905964		GQ0067_P07.1
pg_6_16	03118.B7-N17.1-142	18.07	rhodanese-like domain-containing protein	PGLM2-0054	524903733		GQ03216_A20
pg_6_17	00410.B3-L23.1-929	20.773	coproporphyrinogen III oxidase	PGLM2-0571	524904209		GQ00410_L23.1
pg_6_18	4220	22.838	protein binding / zinc ion binding	PGLM0-0627	524906152		GQ0207_I07.1
pg_6_19	3162e	23.143	Xyloglucan:xyloglucosyl transferase	PGLM1-0023	524905374		GQ03312_M09.1
pg_6_20	7245	23.32	Transcription factor CBF/NF-Y/archaeal	PGLM0-0644	524906154		GQ03704_C07.1
pg_6_21	PAXY150	24.495	Xyloglucan:xyloglucosyl transferase			X	GQ0043_K19.1
pg_6_22	5825	25.917	Transducin/WD repeat family	PGLM1-0784	524905613		GQ03201_P24.1
pg_6_23	PBB-PF00046-21	26.199	Homeobox family	PGLM2-0224	511222541		GQ03114_I06.1
pg_6_24	0192.B3.r-M09.1-720	32.095	serine-type endopeptidase/ serine-type peptidase	PGLM2-0032	524903708		GQ0192_M09
pg_6_25	8902	39.907	phosphatase - serine/threonine protein phosphatase	PGLM0-0532	524905323		GQ03703_C11.1
pg_6_26	10583r	41.599	no match	PGLM0-0064	524906028		GQ03808_I16
pg_6_27	10034	42.155	unknown	PGLM0-0549	538955027		GQ03104_H01.1
pg_6_28	8643a	42.957	no match	PGLM1-0137	524905403		GQ0168_P03.1
pg_6_29	11144a	43.256	quercetin 3-O-methyltransferase	PGLM1-1402	524905939		GQ0207_O05.1
pg_6_30	1687	43.855	KNOX class III (kn4)	PGLM2-0667	511222373		GQ03317_P14.1
pg_6_31	Q0033.TB-M14.1-775	43.886	alanine-2-oxoglutarate aminotransferase	PGLM2-1370	524300236		GQ03511_B12.1
pg_6_32	02825.B7-O21.1-1310	43.896	hydroxyproline-rich glycoprotein4	PGLM2-1197	524904805		GQ03205_K22.2
pg_6_33	Q0024.BR-G02.23-1427	43.8981	dehydrin	PGLM2-0297	524300258		GQ03812_G05.1
pg_6_34	0203.B3-E01.1-809	43.8982	TPR domain containing protein	PGLM2-1411	524904996		GQ04107_E23.2
pg_6_35	00612.B3-L21.1-172	43.8983	SNARE associated Golgi protein family	PGLM2-0318	524903977		GQ02810_A03
pg_6_36	P14372-4	44.246	Xyloglucan:xyloglucosyl transferase	PGLM2-1337	511222305		GQ0065_I10.1
pg_6_37	758	44.801	dihydroflavonol 4-reductase	PGLM1-1317	524905888		GQ0015_D14.1
pg_6_38	0134.B7.1-L07.1-1358	45.491	ubiquitin-protein ligase	PGLM2-1492	524905066		GQ03519_K15.1
pg_6_39	15273	45.522	quercetin 3-O-methyltransferase	PGLM1-0470	524905488		GQ03810_L11.1
pg_6_40	7604	47.305	endonuclease	PGLM0-0518	524906127		GQ02512_H19.1
pg_6_41	0201.B3-B20.1-750	52.887	acetylornithine aminotransferase	PGLM2-0810	524904423		GQ03201_A05
pg_6_42	0196.B3-C02.1-67	57.135	unknown	PGLM2-0108	524903792		GQ03226_I06.1
pg_6_43	P1596	60.317	galactosyltransferase	PGLM2-0213	511222340		GQ03233_E22.1
pg_6_44	PtIFG8732	63.55	pyrophosphokinase			X	GQ02817_N05.1
pg_6_45	0013.BR.1-B03.1-738	64.038	autophagy	PGLM2-0356	524904007		GQ03309_C07.1
pg_6_46	0204.B3-P14.2-925	64.077	unknown	PGLM2-1047	524904660		GQ0204_P14.1
pg_6_47	90132	67.175	MYB (R2R3)-subgroup9	PGLM1-0059	511222360		GQ0132_C08.1
pg_6_48	0043.TB-C24.1-1188	68.681	pfkB-type carbohydrate kinase	PGLM2-1489	524905063		GQ0205_L12.1
pg_6_49	02815.B7-D10.1-939	69.581	Glucuronidase	PGLM2-0455	524904106		GQ02815_I14.1
pg_6_50	P3747-2	70.378	fringe-related protein	PGLM2-0855	511222365		GQ0168_C09.2
pg_6_51	3945	71.771	embryo-abundant protein-related	PGLM1-1053	524905755		GQ0167_G08.1
pg_6_52	2727	71.928	pectinesterase	PGLM1-0974	524905712		GQ0195_D01.1
pg_6_53	2TC1305a	74.012	polygalacturonase-sous famille2	PGLM2-0876	not available		GQ03813_M03.2
pg_6_54	7106	75.295	transducin/WD repeat family	PGLM0-0562	524905731		GQ0205_O15.1
pg_6_55	0048.TB-C22.1-457	75.619	DNA-binding protein	PGLM2-0279	524903941		GQ03819_D12.1
pg_6_56	0197.B3-G24.1-764	76.605	kinase	PGLM2-1076	524904686		GQ03801_K18.1
pg_6_57	8083	79.521	Xyloglucan:xyloglucosyl transferase	PGLM1-0432	511222563		GQ03104_E06
pg_6_58	0045.B3-I14.1-573	80.051	succinate dehydrogenase	PGLM2-0871	524904484		GQ03819_N15
pg_6_59	0043.BR-G01.2-692	80.519	kinase	PGLM2-0158	524903838		GQ03803_K08.1
pg_6_60	10016	80.978	peroxidase	PGLM0-0194	524906058		GQ04008_N04.1
pg_6_61	10328	82.665	C3HC4-type RING finger	PGLM0-0149	524905255		GQ03324_I04.1
pg_6_62	02809.B7-C23.1-238	82.948	ribosomal 30S	PGLM2-1279	524904882		GQ03234_L16.1
pg_6_63	5345	83.789	LEUNIG	PGLM1-0914	524905678		GQ04102_G07.1
pg_6_64	0033.TB-B21.1-542	84.703	succinyl-CoA ligase	PGLM2-1137	524904750		GQ03102_E18
pg_6_65	8349	84.781	TUB	PGLM0-0010	524905224		GQ03803_L06.1
pg_6_66	7183	87.338	no match	PGLM0-0428	524905301		GQ0204_A20.1
pg_6_67	90021/PtIFG1917	87.443	ribosomal 30S			X	GQ03234_L16.1
pg_6_68	12414	90.558	Xyloglucan:xyloglucosyl transferase	PGLM1-1474	524905975		GQ0131_M22.2
pg_6_69	2058	90.9871	flavonol synthase	PGLM1-1188	524905817		GQ0082_B18
pg_6_70	7343	90.9872	glutathione synthetase	PGLM1-0005	524905370		GQ02903_G15.1
pg_6_71	0067.B3-L14.1-1044	91.711	no match	PGLM2-0384	524904033		GQ03002_H03.4
pg_6_72	0073.TB-L02.2-233	92.528	C3HC4-type RING finger	not available	not available		GQ03714_A20.1
pg_6_73	14898	93.382	epimerase/dehydratase	PGLM1-0626	511222592		GQ03814_D13.1
pg_6_74	0034.TB-I24.1-356	93.689	cytidine/deoxycytidylate deaminase	PGLM2-0929	524904540		GQ0066_G22.1
pg_6_75	9590	93.716	glucose-6-phosphate isomerase	PGLM0-0603	524905333		GQ0165_N02.1
pg_6_76	14528	94.009	bHLH	PGLM1-1517	524906001		GQ02820_L22.1
pg_6_77	00410.B3-N08.3-1131	95.008	membrane protein (PMP)	PGLM2-0012	524903687		GQ03901_M22.1
pg_6_78	02903.B7-B21.1-1399	95.62	unknown	PGLM2-1522	524905096		GQ04008_O20.1
pg_6_79	0043.B3.r-B02.1-261	95.859	no match	PGLM2-1225	524904837		GQ0043_B02
pg_6_80	0181.T24.1-C11.1-934	96.889	phosphopantothenoylcysteine synthetase	PGLM2-0442	524904095		GQ03718_J08.1
pg_6_81	5325	97.34	potassium transporter	PGLM1-1493	524905985		GQ0011_A21.1
pg_6_82	9654	97.439	gamma-glutamyl hydrolase	PGLM0-0615	524905339		GQ02820_M23.1
pg_6_84	2980	99.678	PPR	PGLM1-0444	524905480		GQ03121_D20.1
pg_6_85	0187.T7-B03.1-1702	100.069	nicastrin-related	PGLM2-0249	524903928		GQ03519_M18.1
pg_6_86	7919	100.357	4CL	PGLM1-0868	511222852		GQ03713_A03
pg_6_89	10161	101.016	Xyloglucan:xyloglucosyl transferase	PGLM1-1150	524905801		GQ03613_A16.1
pg_6_90	0042.B3.r-F07.1-114	103.75	VHS domain-containing protein	PGLM2-1134	524904745		GQ03239_E17.1
pg_6_91	10211	104.819	histone H3	PGLM1-0938	524905687		GQ03615_M23.1
pg_6_92	4205a	105.082	mitogen-activated protein kinase	PGLM1-0405	524905472		GQ0207_D04.1
pg_6_93	5463	106.538	PHD finger family protein-2	PGLM1-0122	538954538		GQ04009_P22
pg_6_94	11166	107.445	PAL	08Pg11166e	538953834		GQ04102_C19
pg_6_95	sb60	107.782	no match	PGLM1-0328	538954436		WS0346_B23.1
pg_6_96	03013.B7-N21.1-929	108.014	integral membrane family	PGLM2-0873	524904487		GQ03013_N21.1
pg_6_97	2641	108.527	C3HC4-type RING finger	PGLM0-0351	538954628		GQ02823_E16
pg_6_98	7864	109.469	spermine synthase	PGLM1-1446	524905957		GQ0166_A11.1
pg_6_99	00412.B3-G03.1-753	110.005	vacuolar ATP synthase	PGLM2-1106	524904717		GQ04107_M19.1
pg_6_100	9870	110.548	ubiquitin-conjugating enzyme	PGLM0-0604	524906149		GQ0208_D11.1
pg_6_101	0041.B3.r-F14.2-957	110.581	ribosomal 40S	PGLM2-0494	524904146		GQ03310_B15.1
pg_6_102	0011.TB-J19.1-209	110.643	ATP-dependent Clp protease	PGLM2-0202	524903883		GQ03405_A13.1
pg_6_103	0032.TB-G09.1-244	111.521	unknown	PGLM2-1512	524905085		GQ03712_K15
pg_6_104	0161.TB-B13.1-1161	111.632	haloacid dehalogenase-like hydrolase family	PGLM2-0958	524904574		GQ04103_B02.1
pg_6_105	3199	112.27	expansin-Like familyB	PGLM1-0174	524905411		GQ0025_O04.1
pg_6_106	0033.B3.r-E05.1-630	112.485	no match	PGLM2-0599	524904232		GQ03310_B21.2
pg_6_107	2940	115.079	expansin-like familyA	PGLM1-1486	524905978		GQ03802_K15.1
pg_6_108	2031	118.853	MADS	PGLM2-0429	511222451		GQ02822_N14.1
pg_6_109	sb24	119.402	no match	PGLM1-1506	524905994		GQ03009_K20.1
pg_6_110	0046.B3-K16.2-815	126.029	WWE domain-containing protein	PGLM2-0672	524904294		GQ02806_O06
pg_6_111	02806.B7-I02.1-785	127.691	unknown	PGLM2-1381	524904967		GQ02806_I02.1
pg_6_112	0024.BR-N08.1-1226	129.009	EMBRYO DEFECTIVE /HYDROXYMETHYLGLUTARYL-COA SYNTHASE	PGLM2-1345	524904929		GQ0206_E11
pg_6_113	16275	130.427	Galactosidase beta	PGLM2-0243	511222353		GQ0011_N04.1
pg_6_114	6011	130.593	C3HC4-type RING finger	PGLM1-0725	524905590		GQ03217_A11.1
pg_6_115	Q0021.B3.r-E11.1-558	132.046	oxidoreductase	PGLM2-0655	524300007		GQ03002_I14
pg_6_116	02805.B7-N16.1-732	133.627	SEC22 Gene Family	PGLM2-0242	524903922		GQ04107_A09
pg_6_117	PA0006	135.862	ribosomal 40S			X	not available
pg_6_118	7115r	136.598	transferase	PGLM1-1491	524905983		GQ01301_E11.1
pg_6_119	0048.TB-J16.1-1251	138.708	cryptochrome 1 apoprotein	PGLM2-0112	524903798		GQ03210_L19
pg_6_120	01306.T3-P15.1-231	140.48	no match	PGLM2-0319	524903979		GQ01306_P15
pg_6_121	11157	145.333	C3H	PGLM0-0430	524906107		GQ03205_L07.1
pg_6_122	10156a	145.759	pectinacetylesterase	PGLM2-1484	511222333		GQ02829_I09.1
pg_6_123	9524a	146.125	tetratricopeptide repeat (TPR)-containing protein	PGLM1-0139	524905404		GQ0073_P04.1
pg_6_124	0062.TB-N20.1-625	146.315	unknown	PGLM2-0578	524904215		GQ03101_C02.1
pg_6_125	4392	147.439	serine/threonine protein kinase	PGLM0-0237	538954450		GQ03313_I12.2
pg_6_126	6899	148.762	glycosyl hydrolase 9	PGLM1-0879	511222508		GQ0069_A08.1
pg_6_127	4312	149.355	C2H2 group A1	PGLM0-0767	524905367		GQ02754_G07.2
pg_6_128	4370	150.868	auxin transport protein	PGLM1-1153	524905804		GQ00611_A21.1
pg_6_129	Q0046.B3-H01.1-506	155.619	unknown	PGLM2-1078	524300027		GQ03012_G23.1
pg_6_130	00412.B3-E16.1-419	161.311	integral membrane family	PGLM2-0246	524903924		GQ03117_L03.1
pg_6_131	0025.BR-J23.1-1534	169.062	nuclear matrix constituent protein	PGLM2-0193	524903872		GQ03121_I01.1
pg_6_132	03207.B7-G02.2-459	170.48	RNA polymerase	PGLM2-1353	524904940		GQ03808_E01.1
pg_6_133	03111.B7-N17.2-107	173.404	acetyltransferase	PGLM2-0706	524904335		GQ03111_N17.1
pg_6_134	1667	174.723	transmembrane MLO	PGLM1-0212	524905424		GQ0065_B13.1
pg_6_135	9562	174.927	C3H	PGLM0-0317	538954882		GQ0203_D09.1
pg_6_136	0067.B3-I21.1-269	176.792	unknown	PGLM2-1490	524905065		GQ02817_L04
pg_6_137	Q0069.B3-C15.1-260	177.576	senescence-associated protein-related	PGLM2-0538	524300001		GQ03303_O06.1
pg_6_138	11291	178.564	MYB-related (TBP-like)			X	GQ03237_B11.1
pg_6_139	6769	178.684	protease - cysteine protease	PGLM1-1017	524905734		GQ03507_D15.1
pg_6_140	9620	179.071	C3HC4-type RING finger	PGLM1-1338	524905906		GQ03914_A08.2
pg_6_142	02816.B7-K19.1-741	179.431	no match	PGLM2-1117	524904731		GQ03206_O09.2
pg_6_143	13215	181.753	no match	PGLM2-0960	511222748		GQ0167_L07.1
pg_6_144	3053	182.912	dehydration-responsive protein	PGLM1-0724	524905588		GQ03711_A01.1
pg_6_145	sb72	185.512	ribosomal	ESTP DGGE	AF051252		GQ03508_J22.1
pg_7_1	0026.BR-J22.1-976	0	phospholipase	PGLM2-0459	524904111		GQ0044_A11
pg_7_2	03210.B7-K16.1-743	2.148	unknown	PGLM2-0292	524903956		GQ03210_K16.1
pg_7_3	03302.B7-I14.1-310	4.678	MADS	PGLM2-0315	524903975		GQ03302_I14.1
pg_7_4	0065.B3-L24.1-767	5.586	LRR/transmembrane kinase-like	PGLM2-0291	524903954		GQ03103_D07
pg_7_5	Q0031.B3.r-F16.2-56	6.309	no match	PGLM2-0682	524299834		GQ03319_O02.1
pg_7_6	02904.B7-M12.2-709	8.58	tetratricopeptide repeat (TPR)-containing protein	PGLM2-0769	524904384		GQ04004_M13.1
pg_7_7	0048.TB-I03.1-1077	8.872	ABC transporter-like protein	PGLM2-1457	524905040		GQ03236_N23.1
pg_7_8	0224.B3.r-D03.2-700	11.097	GHMP kinase family	PGLM2-0554	524904197		GQ03009_C12.1
pg_7_9	02803.B7-B03.1-75	11.532	unknown	PGLM2-1432	524905016		GQ02805_H15.1
pg_7_10	2892	12.598	beta-amylase	PGLM0-0564	511222655		GQ03906_B18.2
pg_7_11	6447	13.64	KNOX	PGLM1-0172	511222393		GQ03217_K05.1
pg_7_12	7142	19.019	gibberellin-regulated family protein	PGLM1-0358	524905458		GQ0171_A23.1
pg_7_13	11900	21.291	ARF	11900e	538954583		GQ0163_N22.1
pg_7_14	0173.TB-B01.1-1707	26.474	unknown	PGLM2-0888	524904505		GQ03619_P22
pg_7_15	13572	28.987	wuschel-related homeobox 8	PGLM1-0480	524905489		GQ0178_D07.2
pg_7_16	00610.B3.1-K04.1-823	29.64	ATBPM4 (BTB-POZ MATH domain 4)	PGLM2-0334	524903993		GQ02810_E19
pg_7_17	967	32.659	EMBRYO DEFECTIVE /glucosamine/galactosamine-6-pho	PGLM1-1025	524905741		GQ03603_I06
pg_7_18	5883	33.696	unknown	PGLM0-0542	524906131		GQ03227_I23.1
pg_7_19	00411.B3-A10.1-330	35.237	rcd1-like cell differentiation protein	PGLM2-1129	524904738		GQ0204_D21.1
pg_7_20	10153	39.59	ceramidase	PGLM1-1439	524905955		GQ03111_D11.1
pg_7_21	0043.B3.r-L11.1-98	40.644	C3H	PGLM2-0937	524904547		GQ03216_L21
pg_7_22	03213.B7-O14.1-1289	41.579	C3HC4-type RING finger	PGLM2-1226	524904839		GQ03230_E10.1
pg_7_23	0023.BR.1-G15.1-1374	46.093	subtilase	PGLM2-1195	524904803		GQ02904_M22.2
pg_7_24	1075	47.471	galactosidase beta	PGLM1-1339	524905907		GQ03229_E15.1
pg_7_25	03110.B7-K11.1-719	48.689	protease FTSH	PGLM2-1455	524905037		GQ03110_K11
pg_7_26	Q0024.BR-D09.3-1685	49.054	pyruvate kinase	PGLM2-0727	not available		GQ03606_H09.3
pg_7_27	0048.TB-M06.1-974	50.097	unknown	PGLM2-1527	524905105		GQ03818_J22.1
pg_7_28	0031.B3.r-E11.1-161	55.43	disulfide isomerase-like (PDIL) protein	PGLM2-0229	524903913		GQ03113_P18.2
pg_7_29	TC3298m	55.763	pectinacetylesterase	PGLM2-0160	518105831		GQ02610_A12
pg_7_30	00412.B3-N04.1-91	57.172	thioesterase	PGLM2-0784	524904398		GQ04001_B19.1
pg_7_31	5313	57.699	protease - cysteine proteinase	PGLM1-0628	524905551		GQ03615_A17.1
pg_7_32	0204.B3-G15.1-1183	58.722	C2 domain-containing protein	PGLM2-1112	524904726		GQ03113_H14
pg_7_33	0069.B3-A07.1-46	61.352	unknown	PGLM2-1530	524905110		GQ02820_M20.1
pg_7_34	10220	61.502	hydroxyproline-rich glycoprotein5			X	not available
pg_7_35	3058	62.584	phospholipase D	PGLM1-1237	524905843		GQ03315_E01.1
pg_7_36	0013.TB.1-B04.1-368	64.529	pyruvate kinase	PGLM2-0221	524903904		GQ03309_D01
pg_7_37	PgMYB18	64.918	MYB (R2R3)	PGLM2-0656	511222710		GQ04010_E11
pg_7_38	6296	65.946	L-ascorbate peroxidase	PGLM1-1227	524905840		GQ03207_J18.1
pg_7_39	90035/PgMYB16	66.309	MYB (R2R3)	PGLM0-0201	524905264		WS00727_O10.1
pg_7_40	4554/PgMYB10	67.068	MYB (R2R3)	PGLM1-0712	524905583		GQ0201_E19.2
pg_7_41	8080/PgMYB5	67.277	MYB (R2R3)	PGLM0-0396	524905291		GQ0082_F08
pg_7_42	11332	67.412	MYB (R2R3)	PGLM0-0744	524905362		GQ0192_I12.1
pg_7_43	90013/PgMYB13	67.565	MYB (R2R3)	PGLM0-0231	524906065		GQ04013_D12
pg_7_44	15401	67.851	MYB (R2R3)	15401e	538953863		GQ0035_O16.1
pg_7_45	PPgMYB14a-3	68.218	MYB (R2R3)	PGLM2-0649	not available		not available
pg_7_46	Q0025.BR-K09.1-436	69.452	chlorophyll A-B binding protein	PGLM2-0553	524300135		GQ03713_D13.1
pg_7_47	02902.SP6-C20.1-341	72.113	HD-ZIP2	PGLM2-0147	524903829		GQ03112_M24
pg_7_48	2722	74.008	NAM	PGLM1-1244	511222325		GQ0164_N20.1
pg_7_49	0011.B3.r-D04.1-1122	74.798	DNA-binding protein	PGLM2-1342	524904928		GQ03326_M03
pg_7_50	10031	75.931	ribosomal 40S	PGLM1-0305	524905444		GQ03908_B14.1
pg_7_51	Q0014.B3.r-K24.1-443	76.44	glycogenin glucosyltransferase	PGLM2-0072	524300301		GQ03239_L13.1
pg_7_52	10520j	77.263	plasma membrane intrinsic protein	PGLM2-0188	511222482		GQ03705_D15
pg_7_53	PAXY13	77.592	no match	PGLM1-0254	511222383		GQ03705_D15
pg_7_54	8143	79.474	zinc finger (B-box type)	PGLM0-0144	538954694		GQ03126_N21
pg_7_55	14636	81.455	C3HC4-type RING finger	PGLM1-1052	524905754		GQ0183_C03.1
pg_7_56	10356	82.825	glucosidase	PGLM1-1270	511222916		GQ02801_A19.2
pg_7_57	02905.SP6-K02.1-236	83.644	no match	PGLM2-1242	524904855		GQ03804_E04
pg_7_58	sb52	85.908	no match	ESTP Agarose	AF051238		not available
pg_7_59	0015.BR-E12.1-1534	87.883	oxysterol-binding family protein	PGLM2-1265	524904872		GQ02820_M01.3
pg_7_60	0042.BR-N05.1-778	89.063	FG-GAP repeat-containing protein	PGLM2-0846	524904459		GQ03703_G22.1
pg_7_61	00410.B3-C21.2-438	89.672	protein disulfide isomerase	PGLM2-0523	524904176		GQ03301_H04.3
pg_7_62	4680a	90.895	fasciclin-like arabinogalactan-protein	PGLM2-0368	518105776		GQ0205_D12.1
pg_7_63	9581	91.161	phosphatase - PP2A phosphatase	PGLM0-0178	538954883		GQ04109_J09.1
pg_7_64	0202.B3-J20.1-69	91.323	farnesylcysteine lyase	PGLM2-1365	524904949		GQ03711_F07.1
pg_7_65	00411.B3-B13.1-504	91.525	no match	PGLM2-0172	524903854		GQ04012_D01
pg_7_66	0033.TB-K04.1-1366	91.699	ARF GAP domain (AGD)	PGLM2-0743	524904359		GQ03811_B07.1
pg_7_67	Q013.BR.1-A19.15-982	93.8	glycerate dehydrogenase	PGLM2-0161	524300171		GQ04109_K10.1
pg_7_68	13612a	95.186	NAM	PGLM2-0164	518105811		GQ0177_D02.2
pg_7_69	03712.B7-G03.1-435	98.396	no match	PGLM2-0097	524903777		GQ04001_N18.1
pg_7_70	00410.B3-M22.1-1171	98.618	PRLI-interacting factor	PGLM2-0783	524904396		GQ03121_O11.1
pg_7_71	9265	99.692	proline-rich family protein	PGLM1-0391	524905466		GQ03718_G04.1
pg_7_72	1481	99.714	WD repeat protein	PGLM0-0152	524906049		GQ0257_M15.1
pg_7_73	8085	99.723	GRAS			X	GQ03515_N01.1
pg_7_74	7265	99.769	brassinosteroid signalling positive regulator-related	PGLM1-1300	524906060		GQ03307_L18.1
pg_7_75	03108.B7-H08.1-831	99.848	5-formyltetrahydrofolate cyclo-ligase	PGLM2-1138	524904752		GQ03109_C06
pg_7_76	0201.B3-B19.1-1425	99.872	splicing factor	PGLM2-0102	524903782		GQ04010_J07.2
pg_7_77	0023.BR.1-G03.1-520	100.189	eukaryotic initiation factor	PGLM2-1002	524904618		GQ04010_E18.1
pg_7_78	Q0024.BR-M17.1-156	100.835	pfkB-type carbohydrate kinase	PGLM2-1168	524300079		GQ03811_A02.1
pg_7_79	4671	102.379	zinc-binding family protein			X	GQ03310_H09.2
pg_7_80	0065.B3-C15.1-836	103.06	unknown	PGLM2-0418	524904067		GQ02806_L15
pg_7_81	4693	104.217	serine carboxypeptidase S10			X	GQ03811_C08.1
pg_7_82	8434f	104.676	tubulin beta	PGLM2-1359	518105188		GQ04109_B04
pg_7_83	02828.B7-G06.1-930	109.293	kinase1	PGLM2-0066	524903744		GQ03227_I17.1
pg_7_84	5601	110.63	no match	PGLM0-0669	524905351		GQ0204_A15.1
pg_7_85	03011.B7-B08.1-114	111.198	no match	PGLM2-0744	524904361		GQ03011_B08
pg_7_86	4190	111.662	pseudo-response regulator	PGLM0-0585	524906142		GQ04103_N20.1
pg_7_87	5603	115.953	O-diphenol-O-methyl transferase	PGLM1-1326	524905897		GQ0047_L02
pg_7_88	6950	116.779	endonuclease	PGLM1-1351	524905913		GQ0133_I11
pg_7_89	0048.B3.r-D10.1-497	118.738	potassium transporter	PGLM2-0499	524904151		GQ03819_H19.2
pg_7_90	0164.TB-A13.1-133	118.995	WD repeat protein	PGLM2-0941	524904553		GQ04007_J24.1
pg_7_91	5595g	122.357	major intrinsic protein	PGLM2-1284	511222761		GQ0206_N10.1
pg_7_93	03612.B7-K23.1-355	123.248	kinase1	PGLM2-0986	524904600		GQ03612_K23.1
pg_7_94	0048.TB-L18.1-1284	125.842	glycosyltransferase 14	PGLM2-1272	524904879		GQ0204_J05
pg_7_95	10736a	127.67	chalcone synthase	PGLM2-1026	518105454		GQ0206_A18.1
pg_7_96	9478e	127.69	chalcone synthase	PGLM2-0940	518105265		GQ03707_J09.1
pg_7_97	6242g	127.69	chalcone synthase	PGLM2-1421	518104906		GQ0195_E11.1
pg_7_98	03411.B7-M16.1-346	129.63	no match	PGLM2-0915	524904528		GQ03515_C06.1
pg_7_99	0041.BR-J07.2-36	130.421	unknown	PGLM2-1028	524904644		GQ03124_M22.1
pg_7_100	00411.B3-H11.1-1450	130.828	epimerase/dehydratase	PGLM2-0446	524904098		GQ04006_A02.1
pg_7_101	6440a	131.325	glycosyl transferase 47	PGLM2-1459	518104624		GQ03116_G03.1
pg_7_102	0046.B3-P04.1-246	131.495	unknown	PGLM2-0522	524904174		GQ0046_P04
pg_7_103	12383	132.031	Xyloglucan:xyloglucosyl transferase	PGLM1-1349	511222391		GQ0031_E09.1
pg_7_104	4514	133.034	ethylene-insensitive EIN3	PGLM1-1159	524906051		GQ03507_A16.1
pg_7_105	0013.BR.1-F05.1-445	138.956	unknown	PGLM2-0074	524903752		GQ04106_C04.1
pg_7_106	02815.B7-O12.2-270	139.347	Transducin/WD repeat family	PGLM2-0486	524904138		GQ02815_O12.2
pg_7_107	8919	141.036	pectate lyase	PGLM1-0996	524905722		GQ03201_M02.1
pg_7_108	0178.B7-D15.4-123	147.306	D111/G-patch domain-containing protein	PGLM2-0877	524904491		GQ03211_J15.4
pg_7_109	8448	149.318	UDP-glucuronic acid decarboxylase	PGLM1-0513	524905496		GQ03804_P18
pg_7_110	0196.B3-J19.1-759	149.97	nucleotide-sensitive chloride conductance regulator (ICln) family	PGLM2-0540	524904187		GQ03509_O04.1
pg_7_111	0166.B3-I17.1-161	157.663	lipoic acid synthase	PGLM2-0806	524904418		GQ02819_P18.1
pg_7_112	10273	159.215	Galactosidase beta	PGLM1-1355	524905915		GQ03118_P07.1
pg_7_113	0046.B3-M20.2-417	159.416	unknown	PGLM2-0405	524904054		GQ03120_M24
pg_7_114	0064.B3.r-O08.1-694	159.911	transducin3/Transducin/WD repeat family	PGLM2-1395	524904979		GQ03118_C23.1
pg_7_115	0049.B3-C13.1-1208	160.545	pre-mRNA cleavage complex family	PGLM2-1352	524904938		GQ03707_N04.1
pg_7_116	02815.B7-P04.2-574	161.205	no match	PGLM2-1218	524904828		GQ02901_D02.2
pg_7_117	8564	161.805	phosphatase-serine/threonine protein phosphatase	PGLM1-1135	524905792		GQ03319_K15.1
pg_7_118	12463	162.916	glycosyl hydrolase 17	PGLM1-1291	524905870		GQ0047_K09.1
pg_7_119	0063.B3.r-K09.2-509	162.986	no match	PGLM2-1222	524904832		GQ03102_C07.2
pg_7_120	0013.BR.1-I19.1-388	163.193	acyl-activating enzyme	PGLM2-1390	524904976		GQ03229_K11.1
pg_7_121	3059	164.535	heat shock protein 70	PGLM1-0998	524905724		GQ0041_E20
pg_7_122	Q0011.BR-H21.12-1184	168.586	serine/threonine protein phosphatase	PGLM2-0011	524300218		GQ04004_E20.1
pg_7_123	1795	170.175	transcription factor-related	PGLM1-0805	524905628		GQ03006_G13.1
pg_7_124	Q0033.TB-P15.1-765	170.704	cupin	PGLM2-0504	524300130		GQ03409_F12.1
pg_7_125	Q00410.B3-B04.1-450	171.97	3-phosphoshikimate 1-carboxyvinyltransferase	PGLM2-1032	524300290		GQ03418_L13.1
pg_7_126	12854	174.253	exonuclease-famille1	PGLM1-0816	524905634		GQ04103_E05.1
pg_7_127	8922	174.715	C3HC4-type RING finger	PGLM2-0524	518105391		GQ0207_A04
pg_7_128	BB-PF00046-1a-a	175.435	homeobox-leucine zipper protein	PGLM2-0773	518105378		GQ0045_B13.2
pg_7_129	0067.B3-G13.1-1095	176.543	exonuclease	PGLM2-1100	524904710		GQ03110_K19.1
pg_7_130	13083g	178.035	pectinesterase	PGLM2-0434	518105214		GQ0168_L24
pg_7_131	03208.B7-L09.2-464	178.075	malate dehydrogenase	PGLM2-0821	524904437		GQ04103_N08.1
pg_7_132	9375	178.512	expansin alpha	PGLM1-0193	511222425		GQ03801_J10.2
pg_7_133	3113	178.728	UDP-glucoronosyl/UDP-glucosyl trans	PGLM1-0604	524905541		GQ0168_K24.1
pg_7_134	6097	180.855	bHLH	PGLM1-1453	524905962		GQ00411_C12.1
pg_7_135	8125	181.254	CCAAT-HAP3	PGLM0-0466	524906120		GQ04101_J19.1
pg_7_136	03229.B7-H17.1-2238	182.011	hydrolyase	PGLM2-0016	524903692		GQ03301_E07.1
pg_7_137	Q0044.B3.r-N03.1-138	182.12	unknown	PGLM2-1518	524300077		GQ03005_N15
pg_7_138	0066.B3-G14.1-584	182.41	no match	PGLM2-0942	524904555		GQ03501_E11.1
pg_7_139	00411.B3-L14.1-781	182.413	serine/threonine protein phosphatase	PGLM2-0098	524903779		GQ02908_D01.1
pg_7_140	0069.B3-D11.1-1301	184.015	unknown	PGLM2-0804	524904416		GQ03113_C07.1
pg_7_141	02819.B7-K02.2-592	184.904	no match	PGLM2-0433	524904082		GQ03229_E06.1
pg_7_142	0171.B3.r-P07.1-174	185.132	Rab5-interacting protein family	PGLM2-0361	524904013		GQ0171_P07
pg_7_143	0166.B3-L14.1-936	185.132	DNAJ heat shock	PGLM2-0403	524904051		GQ03010_P04.3
pg_7_144	TC2890m	186.688	Pectate lyase	PGLM2-0227	518105116		WS00840_J13.1
pg_7_145	1607	187.656	MYB-related (TBP-like)	PGLM0-0758	524905365		GQ03231_M08.1
pg_7_146	14515	187.668	pectate lyase	PGLM1-1359	524905917		GQ03326_O16
pg_7_147	0198.B3-P03.1-170	188.087	endoplasmic reticulum oxidoreductin	PGLM2-1526	524905103		GQ03103_N15.1
pg_7_148	0083.BR-K06.1-928	188.362	no match	PGLM2-1150	524904763		GQ02801_G05.1
pg_7_149	02510.B3-I11.1-540	190.003	exostosin	PGLM2-0060	524903740		GQ02816_A10.2
pg_7_150	10651	196.456	tubulin alpha	PGLM2-0977	511222409		GQ03816_H10.1
pg_7_151	0066.B3-K07.1-831	196.466	unknown	PGLM2-1198	524904807		GQ02808_K20.1
pg_7_152	0011.BR-E22.1-105	196.573	dicarboxylate/tricarboxylate carrier	PGLM2-0979	524904595		GQ04007_G03.1
pg_7_153	188.T24.1-B05.1-1102	197.219	proteasome	PGLM2-0833	524904452		GQ02510_L21.1
pg_7_154	02827.B7-M03.1-1062	197.289	galactosyltransferase	PGLM2-0081	524903761		GQ03124_E17.1
pg_7_155	11112	197.651	Transducin/WD repeat family	PGLM0-0056	524906024		GQ04108_P21.1
pg_7_156	0203.TB.1-O17.1-484	198.873	phosphodiesterase	PGLM2-0619	524904244		GQ03112_P02
pg_7_157	Q0042.B3.r-F14.1-415	203.241	lactoylglutathione lyase	PGLM2-1192	524300123		GQ03322_N24
pg_7_158	0031.TB-B20.1-1327	203.337	ubiquitin-conjugating enzyme	PGLM2-0238	524903918		GQ0205_C11
pg_7_159	6162	204.422	MYB-related (TBP-like)	08pg06162a	538953785		GQ03705_H23.1
pg_7_160	7506	204.487	aldo/keto reductase	PGLM1-1204	524905827		GQ03308_J18
pg_7_161	6047	204.487	aldo/keto reductase			X	GQ03222_C09.1
pg_8_1	0011.BR-A13.2-34	14.776	acyl carrier family	PGLM2-0043	524903720		GQ0259_M14.1
pg_8_2	sb71	15.628	26S proteasome AAA-ATPase subunit	PGLM1-0164	524905408		GQ03711_D23.1
pg_8_3	03238.B7-O14.1-1148	15.751	no match	PGLM2-0796	524904407		GQ03909_P03.1
pg_8_4	6592	16.153	C3HC4-type RING finger	PGLM1-0748	524905599		GQ03118_M07.1
pg_8_6	0042.B3.r-G06.1-656	17.405	Ran-binding protein 1	PGLM2-0588	524904224		GQ03317_J03.1
pg_8_7	0176.B7-N05.1-773	17.416	ARF GAP domain (AGD)	PGLM2-1294	524904893		GQ03004_H08.1
pg_8_8	Q0048.B3.r-I01.1-195	17.856	DNAJ heat shock	PGLM2-1358	524300173		GQ03102_D11.1
pg_8_9	835	18.302	short-chain dehydrogenase/reductase	PGLM1-1198	524905824		GQ03226_N19
pg_8_10	1810	18.393	LEA	PGLM1-1202	524905826		GQ02013_H10.1
pg_8_11	sb17	18.617	no match	PGLM1-0032	538954432		GQ03325_E10.1
pg_8_12	2576	18.8771	gamma tonoplast intrinsic	PGLM2-1176	511222503		GQ0061_A15.2
pg_8_13	0068.B3-N08.1-1205	18.8772	structural molecule	PGLM2-0209	524903890		GQ04104_M08
pg_8_14	0171.TB-E13.1-262	18.8773	Protein of unknown function DUF1665	PGLM2-0428	524904077		GQ03211_A03.1
pg_8_15	0176.B7-F15.1-910	18.8774	lipid-sensing domain containing protein	PGLM2-1178	524904789		GQ03516_E16
pg_8_16	Q0014.BR-O04.1-853	19.179	nuclease	PGLM2-1444	524299896		GQ03235_J20.1
pg_8_17	362m	20.099	serine carboxypeptidase S10	PGLM2-0436	518105576		GQ03232_M17.1
pg_8_18	0203.B3-L22.1-401	20.263	homoserine kinase	PGLM2-0795	not available		GQ03226_O07.1
pg_8_19	0024.B3.r-D12.1-239	20.264	peroxisomal membrane protein	PGLM2-0055	524903734		GQ03213_B19.2
pg_8_20	15609	20.546	MYB-related (1R)	PGLM1-1230	511222837		GQ04105_B09.4
pg_8_21	02814.B7-L24.1-816	21.627	no match	PGLM2-0288	524903951		GQ03205_L14.2
pg_8_22	0173.TB-A04.4-594	23.101	pyruvate dehydrogenase E1 alpha subunit	PGLM2-1397	524904983		GQ04002_M11
pg_8_23	7548	23.588	glycosyl hydrolase 43	PGLM1-0073	511222435		GQ04001_G13.4
pg_8_24	6479	28.755	calmodulin	PGLM1-1535	524906014		GQ0049_C16.1
pg_8_25	7977	28.99	TUB	PGLM1-1250	524906031		GQ03117_N03.1
pg_8_26	10443f	29.828	disease resistance-responsive family	PGLM2-0212	518106400		GQ02830_E16.1
pg_8_27	0047.B3-A08.1-1365	31.98	unknown	PGLM2-0414	524904062		GQ03314_M24.1
pg_8_28	9829	32.7	unknown	PGLM1-0874	524905658		GQ04109_P04.1
pg_8_29	7964	34.862	high mobility group	PGLM0-0181	524906054		GQ0025_F11
pg_8_30	15051	36.907	NAM	PGLM0-0296	511222946		GQ0195_G17.2
pg_8_31	186	37.898	proton-dependent oligopeptide transport	PGLM1-0526	524905507		GQ0071_K12.1
pg_8_32	15085e	38.34	NAM	PGLM2-1149	511222784		GQ0195_G17.2
pg_8_33	0033.TB-G18.2-344	39.898	pyruvate kinase	PGLM2-0293	524903957		GQ03012_N24.3
pg_8_34	10125	45.37	Transducin/WD repeat family	PGLM0-0096	524905240		GQ03605_I15.1
pg_8_35	2909	45.577	BAS1 (Cytochrome P450 family)	PGLM1-0881	524905660		GQ0166_E23.1
pg_8_36	5068	47.4	BAS1 (Cytochrome P450 family)	PGLM1-0980	524905715		GQ04107_J01.1
pg_8_37	02905.B7-I06.1-602	48.507	c-myc binding protein	PGLM2-0183	524903862		GQ03012_P19.1
pg_8_38	0272.T24-B08.2-792	48.971	no match	PGLM2-1514	524905087		GQ04101_B06
pg_8_39	10409	49.4441	C2H2/SEUSS transcriptional co-regulator	PGLM1-1280	524905861		GQ03235_B08.1
pg_8_40	6393	49.4442	alcohol dehydrogenase/zinc-binding dehydrogenase family protein			X	not available
pg_8_41	7053	49.48	CCAAT-box binding	PGLM0-0368	538954460		GQ03613_L15.1
pg_8_42	Q0066.B3-E17.1-536	49.611	CCAAT-box binding	PGLM2-0317	524300012		GQ03713_B04.1
pg_8_43	i1084a	50.046	pyruvate kinase	PGLM1-1449	538955040		GQ02815_P09
pg_8_44	0167.B3-D14.1-1301	50.911	no match	PGLM2-0073	524903751		GQ03312_M24
pg_8_45	3773c	51.452	unknown	PGLM1-0292	538954603		GQ0195_C18.1
pg_8_46	03202.B7-E11.1-403	51.581	unknown	PGLM2-0110	524903796		GQ03204_M13
pg_8_47	0048.TB-H02.1-1134	56.097	EMBRYO DEFECTIVE/kinase interacting family protein	PGLM2-1347	524904931		GQ02819_H05.1
pg_8_48	02907.B7-B09.1-1059	57.538	no match	PGLM2-1067	524904676		GQ04002_N15.1
pg_8_49	0035.TB-A24.1-143	59.016	unknown	PGLM2-1034	524904648		GQ03605_K06
pg_8_50	0023.BR-A16.1-1032	60.228	betaine-aldehyde dehydrogenase	PGLM2-0690	524904313		GQ03710_C04.1
pg_8_51	02015.B3.r-N24.1-824	62.862	no match	PGLM2-0251	524903931		GQ03121_J14
pg_8_52	0032.TB-O13.1-1221	65.124	GPI-anchor transamidase	PGLM2-1405	524904988		GQ02820_A03
pg_8_53	167	65.387	2OG-Fe(II) oxygenase family	PGLM1-0969	524905706		GQ03502_H03
pg_8_54	6490	67.514	Transducin/WD repeat family	PGLM0-0414	524906104		GQ0206_P09.1
pg_8_55	1289	68.422	ABC transporter	PGLM1-0785	524905614		GQ0194_J24.1
pg_8_56	02803.B7-B22.1-289	68.756	unknown	PGLM2-0464	524904118		GQ04012_C08.1
pg_8_57	0175.B7-J02.2-562	70.111	ketopantoate hydroxymethyltransferase	PGLM2-0767	524904382		GQ03232_D12.1
pg_8_58	Q02014.B3.r-J18.1-46	70.165	no match	PGLM2-0080	524299848		GQ03703_M23
pg_8_59	Q00612.B3-B11.1-154	70.606	no match	PGLM2-0515	524300121		GQ03320_J15
pg_8_60	14723	73.305	glycosyl transferase 8	PGLM1-0902	511222860		GQ03234_K20.1
pg_8_61	9006	73.93	WD repeat protein	PGLM1-1530	524906008		GQ02810_J06.1
pg_8_62	12919a	74.547	glycoside hydrolase family 28 protein / polygalacturonase (pectinase)	PGLM2-0527	511222776		GQ02902_M01.1
pg_8_63	0203.B3-E09.1-1397	74.559	leucyl-tRNA synthetase	PGLM2-0702	524904328		GQ03617_J13.2
pg_8_64	12875c	74.605	glycoside hydrolase family 28 protein / polygalacturonase (pectinase)	PGLM2-0472	511222720		not available
pg_8_65	03235.B7-C05.1-260	75.302	unknown	PGLM2-0038	524903713		GQ03811_P01.1
pg_8_66	2380	77.073	PHD finger family protein-3	PGLM1-1102	524905776		GQ03709_E03.1
pg_8_67	12402	79.26	NAM	PGLM0-0040	511222527		GQ0133_D18.2
pg_8_68	3203e	80.808	galactosyltransferase	PGLM2-1184	518106149		GQ03713_N16.1
pg_8_69	16324	82.299	AP2-EREBP			X	GQ04011_K11.1
pg_8_70	03126.B7-M13.1-633	84.173	strictosidine synthase	PGLM2-0954	524904567		GQ03126_M13.1
pg_8_71	02015.TB-L04.2-279	84.794	CBS domain-containing protein	not available	not available		GQ03312_N02.1
pg_8_72	7667	85.59	zinc finger homeobox family protein			X	GQ04005_N13.1
pg_8_73	0041.BR-I15.2-1144	85.626	syntaxin	PGLM2-1063	524904672		GQ03102_M12.3
pg_8_74	8406	87.541	C2C2-CO-like	PGLM1-1097	524905773		GQ03234_A20.1
pg_8_75	02823.B7-J20.1-1259	88.734	C2 domain-containing protein	PGLM2-0868	524904479		GQ02823_J20.1
pg_8_76	0011.BR-D05.2-407	89.181	aspartyl protease	not available	not available		not available
pg_8_77	03118.B7-C03.1-798	89.803	unknown	PGLM2-0056	524903736		GQ03207_F24.1
pg_8_78	0012.B3.r-K23.1-1078	92.141	TTL (TRANSTHYRETIN-LIKE PROTEIN)	PGLM2-0484	524904136		GQ03208_O15.1
pg_8_79	sb14	92.261	no match	PGLM1-0275	524905437		GQ02904_J10.1
pg_8_80	5994	95.138	Transducin/WD repeat family	PGLM1-0394	524905470		GQ02821_C23.1
pg_8_81	9455	95.155	PHD finger family protein-4	PGLM0-0254	524905273		GQ03210_A11.1
pg_8_82	03816.B7-N21.1-588	95.507	no match	PGLM2-0832	524904451		GQ03818_A14
pg_8_83	03209.B7-O01.1-2419	95.673	ferric reductase	PGLM2-1070	524904679		GQ03217_D19
pg_8_84	0041.BR-E10.1-676	96.408	T-complex protein	PGLM2-0724	524904345		GQ03304_E07.2
pg_8_85	10507	96.712	endo-1,4-beta-glucanase KORRIGAN	PGLM1-0800	524905625		GQ02904_H10.2
pg_8_86	0134.B7.1-E02.1-256	97.06	no match	PGLM2-0381	524904028		GQ03236_H18.1
pg_8_87	Q0047.B3-N19.1-806	97.278	pinoresinol-lariciresinol reductase	PGLM2-1399	not available		GQ02901_F15.1
pg_8_88	0208.B3-P21.1-535	97.7201	calcineurin B-like protein	PGLM2-0790	524904403		GQ04103_B01.1
pg_8_89	0083.BR-K17.1-675	97.7202	citrate synthase	PGLM2-0314	524903974		GQ03717_C11.1
pg_8_90	2012.B3.r-C11.1-1450	97.7203	haloacid dehalogenase-like hydrolase	PGLM2-0353	524904004		GQ04101_J03.1
pg_8_91	0204.B3-A07.1-260	97.7204	RNA-binding S4 domain-containing protein	PGLM2-0892	524904508		GQ02815_J11
pg_8_92	03209.B7-C10.1-65	97.995	unknown	PGLM2-0638	524904264		GQ03219_L04.1
pg_8_93	0043.B3.r-D01.1-810	98.118	cytochrome oxidase	PGLM2-1327	524904919		GQ02803_H04.1
pg_8_94	0064.B3.r-N23.2-50	98.7	unknown	PGLM2-0858	524904466		GQ03416_E07.1
pg_8_95	0208.B3-C16.2-764	98.95	phosphatidylinositol 3- and 4-kinase	PGLM2-0050	524903725		GQ03810_P20.1
pg_8_96	0134.B7.1-G16.1-367	101.13	hydrolase, alpha/beta fold family	PGLM2-0400	524904049		GQ02826_P07.1
pg_8_97	10249	101.232	oxidoreductase	PGLM1-1330	524905902		not available
pg_8_98	0061.B3.r-C13.3-689	102.443	no match	PGLM2-0387	524904036		GQ04009_H03.1
pg_8_99	13550	102.903	Transducin/WD repeat family	PGLM0-0044	524905235		GQ03609_B05.1
pg_8_100	10691	103.124	kelch repeat-containing protein	PGLM1-0003	524905368		GQ0195_I13
pg_8_101	4503	103.432	MADS	PGLM1-0615	524905548		GQ0204_E19.2
pg_8_103	0035.B3.r-I13.2-165	104.146	30S ribosomal protein	PGLM2-0957	524904572		GQ03234_C02
pg_8_104	Q0012.BR-A05.1-822	104.146	glyceraldehyde 3-phosphate dehydrogenase	PGLM2-0931	524300185		GQ03803_G18.1
pg_8_105	0014.TB-L05.2-148	104.146	Cytochrome b561/ferric reductase	PGLM2-0311	524903973		GQ03802_H12.1
pg_8_106	14156/PgMYB7	106.297	MYB (R2R3)	PGLM1-1189	524905819		GQ02014_D18.1
pg_8_107	936	108.35	BAM big apical meristem	PGLM1-1029	538954704		GQ0203_O19.1
pg_8_108	0067.B3-B09.1-651	108.786	small nuclear ribonucleoprotein	PGLM2-1302	524904901		GQ02820_N10.1
pg_8_109	4115	109.537	AUX-IAA	PGLM1-0675	511222994		GQ04010_P15
pg_8_110	8109	109.539	BAM big apical meristem	PGLM1-1536	524906015		GQ03211_C23.1
pg_8_111	7010	111.043	Ku80 family protein	PGLM1-0216	524905429		GQ0167_C04.2
pg_8_112	0085.B3.r-O08.1-222	112.289	adenylate kinase	PGLM2-0887	524904503		GQ03125_L05.1
pg_8_113	03212.B7-M14.1-123	112.299	unknown	PGLM2-0327	524903985		GQ04104_J16.1
pg_8_114	8250	112.475	C3HC4-type RING finger			X	GQ03707_I06.1
pg_8_115	03515.B7-J23.1-545	113.462	no match	PGLM2-1361	524904947		GQ03815_H06
pg_8_116	0163.TB-B18.1-1080	119.057	unknown	PGLM2-0899	524904518		GQ04006_O15
pg_8_117	10616	120.111	Pectate lyase	PGLM1-0610	538954565		GQ02820_E23.3
pg_8_118	8655	120.234	Pectate lyase	PGLM1-0512	511222398		GQ03112_L15.1
pg_8_119	14232	120.97	Pectate lyase	PGLM1-1373	511222858		GQ02905_P16.1
pg_8_120	2761	121.355	Pectate lyase	PGLM1-1242	524905847		GQ0168_O10.1
pg_8_121	0069.B3-E16.1-87	126.794	unknown	PGLM2-0217	524903899		GQ03307_M10
pg_8_122	4142	126.871	6b-interacting protein 1	PGLM1-0564	524905523		GQ03222_M16.1
pg_8_123	02015.B3.r-O01.1-747	130.835	no match	PGLM2-0205	524903885		GQ02015_O01
pg_8_124	02016.TB-P23.2-533	133.654	unknown	PGLM2-0695	524904319		GQ0204_G04.1
pg_8_125	00612.B3-M04.1-1199	133.847	ribonucleotide reductase	PGLM2-0009	524903683		GQ03301_G02
pg_8_126	02829.B7-I21.4-464	134.059	unknown	PGLM2-0789	524904402		GQ02829_I21.1
pg_8_127	15570	136.169	C3HC4-type RING finger	PGLM1-0380	524905463		GQ03707_O20.1
pg_8_128	0014.B3.r-K03.1-350	136.839	Rab2-like GTP-binding protein	PGLM2-1268	524904876		GQ03325_A15
pg_8_129	10695	140.04	cysteine synthase	PGLM1-0517	524905498		GQ03112_G13.1
pg_8_130	4310	140.66	Transducin/WD repeat family			X	GQ02907_P22.2
pg_8_131	0171.B3.r-L09.1-270	142.714	unknown	PGLM2-0106	524903789		GQ0171_L09
pg_8_132	0068.B3-E02.2-170	143.398	no match	PGLM2-1061	524904670		GQ02816_F23.1
pg_8_133	0044.B3.r-A04.1-484	144.534	ATP-binding family protein	PGLM2-0116	524903803		GQ03103_N03.1
pg_8_134	5515	144.853	glycosyl hydrolase 17	PGLM1-1045	511222880		GQ03101_D02.2
pg_8_135	03204.B7-B09.1-560	146.212	mitochondrial substrate carrier	PGLM2-0077	524903756		GQ03204_B09.1
pg_8_136	Q0074.B3.r-L04.1-773	146.545	WRKY - group IIc	PGLM2-1132	524300125		GQ04107_D16.1
pg_8_138	3191/7560	148.919	Transducin/WD repeat family	PGLM1-0717	538954721		GQ02908_J07.1
pg_8_139	0044.B3.r-O09.1-804	149.693	ankyrin repeat family	PGLM2-0134	524903817		GQ03808_P21.1
pg_8_140	Q0035.TB-D01.7-247	150.097	cysteine proteinase	PGLM2-0235	524300214		GQ03201_N18.1
pg_8_141	02821.B7-N16.1-853	151.135	auxin transport protein	PGLM2-1507	524905082		GQ03112_E04.1
pg_8_142	00412.B3-P19.1-648	153.424	no match	PGLM2-0308	524903971		GQ02827_M10.1
pg_8_143	00412.B3-E21.2-563	153.587	unknown	PGLM2-0210	524903892		GQ03204_F16
pg_8_144	02510.B3-H06.2-540	153.886	no match	PGLM2-0684	524904310		GQ03312_I20.1
pg_8_145	1995a	154.252	actin-related protein	PGLM1-0855	524905650		GQ03701_N07.1
pg_8_146	10614	154.462	no match	PGLM0-0660	511222312		GQ03716_J06.1
pg_8_147	02013.B3.r-J14.1-377	155.037	ribosomal S6	PGLM2-0641	524904265		GQ02013_J14
pg_8_148	0206.B3-P17.1-154	155.916	3-oxo-5-alpha-steroid 4-dehydrogenase	PGLM2-0289	524903952		GQ03413_J21
pg_8_149	16320	156.2	C2C2-YABBY	PGLM1-1290	524905868		GQ04002_F10.1
pg_8_150	02809.B7-G12.1-1056	156.616	SPla/RYanodine receptor	PGLM2-0830	524904447		GQ03107_L16.3
pg_8_151	02015.TB-B10.1-1440	157.006	mitogen-activated protein kinase	PGLM2-0976	524904593		GQ0203_H20
pg_8_152	TC4923e	157.053	glycosyl hydrolase 17	PGLM2-0028	518105841		GQ04013_A18.1
pg_8_153	0032.TB-C17.2-328	157.397	RNA-binding protein	PGLM2-1206	524904818		GQ03612_M08.1
pg_8_155	8885	158.591	CCAAT-HAP3	PGLM0-0308	524906090		GQ02905_K18.1
pg_8_156	0021.B3.r-I01.1-324	159.161	transcriptional co-activator	PGLM2-0677	524904301		GQ04005_J10.1
pg_8_158	2278	159.421	histone H4	PGLM1-1034	524905745		GQ02826_E24.1
pg_8_159	3511	159.781	jumonji	PGLM1-1020	524905736		GQ0256_L14.1
pg_8_160	7016	160.209	glycosyl hydrolase 17	PGLM1-1009	511222766		GQ0065_G01.1
pg_8_162	10489b	160.893	tubulin alpha	PGLM2-1052	511222833		GQ02904_A20.2
pg_8_163	0013.BR.1-D04.1-532	161.667	WD repeat protein	PGLM2-0409	524904058		GQ03315_E13.1
pg_8_164	PtIFG1584	162.495	aldo/keto reductase	PGLM1-0945	524905692		GQ03105_I04.1
pg_8_165	P12969-4	162.858	cinnamoyl-CoA reductase	PGLM2-1278	511222401		GQ03325_I14
pg_8_166	4447	162.877	L-ascorbate peroxidase			X	GQ0046_O19.1
pg_8_167	5568	163.078	Glycosyl transferase 8	PGLM1-0291	524905440		GQ03119_A12.1
pg_8_168	00411.B3-A03.1-443	163.229	protease FTSH	PGLM2-0230	not available		GQ03816_K23.1
pg_8_169	10231r	163.742	epimerase/dehydratase	PGLM1-0123	524905395		GQ02803_M08.1
pg_8_170	03110.B7-P11.1-201	164.896	senescence-associated protein-related	PGLM2-0215	524903897		GQ03229_P15.1
pg_8_171	10120	166.24	hydrolase; similar to ATCXE17	PGLM1-0456	538954817		GQ0203_L09
pg_8_172	751	167.396	endo-1,4-beta-glucanase KORRIGAN	PGLM1-0590	538954930		GQ0206_D08.1
pg_8_173	11036a	167.762	endo-1,4-beta-glucanase KORRIGAN	PGLM1-1472	524905973		not available
pg_8_174	5205	167.819	circadian clock coupling factor-related	PGLM0-0496	524905312		GQ0204_O08.1
pg_8_175	BB-PF03106-5e	168.783	WRKY - group IIc	PGLM2-0725	518105769		GQ0196_H01.2
pg_8_176	03515.B7-F19.1-1294	168.783	synaptosomal-associated protein	PGLM2-0565	524904205		GQ04102_D04
pg_8_177	02808.B7-M15.1-982	168.978	nucleic acid binding	PGLM2-0600	524904233		GQ03203_L08.1
pg_8_178	2809	171.758	armadillo/beta-catenin repeat	PGLM1-0895	524905665		GQ03103_L21.1
pg_8_179	7792	172.17	G2-like	PGLM0-0084	511222774		GQ03113_O04.1
pg_9_1	00612.B3-K22.1-707	0	enhanced disease susceptibility protein	PGLM2-0556	524904199		GQ03617_O03.1
pg_9_2	Q0074.TB-B15.1-477	1.488	fasciclin-like arabinogalactan-protein	PGLM2-0975	524300132		GQ03109_G04.1
pg_9_3	171	2.212	flavonoid 3'-monooxygenase	PGLM1-1021	524905738		GQ03712_G11.1
pg_9_4	14751a	3.054	G2-like	PGLM0-0188	524905260		GQ0183_D11.2
pg_9_5	2261	4.379	C3HC4-type RING finger	PGLM1-1022	524905740		GQ03313_I17.2
pg_9_6	11256	4.425	Argonaute	PGLM0-0288	524906086		GQ0201_E06.1
pg_9_7	1486	4.427	Argonaute	PGLM0-0567	538954443		GQ03601_M03.1
pg_9_8	Q0021.BR.1-O06.1-333	6.081	chromatin assembly factor	PGLM2-1346	not available		GQ0021_O06.1
pg_9_9	16502	6.937	6b-interacting protein 1	PGLM0-0499	524906125		GQ0023_C12.1
pg_9_10	4563	7.171	AP2-EREBP	PGLM0-0571	538954651		GQ0208_B04.1
pg_9_11	6591	7.651	phototropic-responsive NPH3	PGLM1-0841	511222847		GQ0176_K19.2
pg_9_12	90002e/CHAP3B	8.557	CCAAT-HAP3	PGLM0-0183	524906056		WS03227_E20
pg_9_13	Q0043.B3.r-I22.1-936	9.085	potassium channel protein	PGLM2-1322	524300302		GQ03606_P20.1
pg_9_14	9303	11.719	Xyloglucan:xyloglucosyl transferase	PGLM1-1476	511222540		GQ03813_E19.1
pg_9_15	14144	12.649	C3HC4-type RING finger	PGLM0-0574	524906138		GQ02011_J08.1
pg_9_16	00410.B3-H04.2-415	13.415	phosphoglucosamine mutase	PGLM2-1049	524904664		GQ03108_O19.2
pg_9_17	10512/pghb1	14.276	HD-ZIP3	PGLM0-0476	524905309		GQ03819_E16.1
pg_9_18	0254.B7-O11.1-395	15.335	4-HYDROXY-3-METHYLBUT-2-ENYL DIPHOSPHATE SYNTHASE	PGLM2-0444	524904097		GQ03102_I13.1
pg_9_19	0023.B3.r-E24.1-62	15.93	GTP-binding protein-related	PGLM2-1324	524904915		GQ03815_O12.1
pg_9_20	9857f	17.9	plasma membrane intrinsic protein	PGLM2-0005	518104926		GQ03111_E12.1
pg_9_21	0222.B7-B17.1-379	18.998	no match	PGLM2-0391	524904039		GQ03120_G19
pg_9_22	0064.B3.r-P07.1-346	20.155	no match	PGLM2-0086	524903768		GQ03236_I17
pg_9_23	3780g	20.754	plasma membrane intrinsic protein	PGLM2-0625	511222872		GQ0132_J09.1
pg_9_24	0187.T24-A06.1-1353	21.33	F-box/kelch-repeat protein	PGLM2-0423	524904070		GQ04004_K14.2
pg_9_25	10798	22.806	plasma membrane intrinsic protein	PGLM0-0717	511222492		GQ02901_B20.1
pg_9_26	7889	23.854	WD repeat protein	PGLM1-1032	524905743		GQ03204_C01.2
pg_9_27	5937	24.1	DNAJ heat shock	PGLM1-1090	524905768		GQ0207_N03.1
pg_9_28	00410.B3-L15.1-478	24.784	LRR	PGLM2-1166	524904779		GQ03302_H09.1
pg_9_29	PA0043	26.16	no match	ESTP DGGE Indel	AJ132533		GQ03716_G07.1
pg_9_30	0013.B3.r-L21.1-200	26.737	zinc finger and C2 domain protein	PGLM2-0138	524903819		GQ03006_B05.2
pg_9_31	02815.B7-M19.1-534	26.863	embryo defective	PGLM2-0118	524903805		GQ03311_F24
pg_9_32	sb67r	27.183	LEA	PGLM1-1175	524905813		GQ0197_M20.1
pg_9_33	8281	27.51	galactosidase beta	PGLM1-1399	524905936		GQ04110_C03.2
pg_9_34	sb12	27.756	oligouridylate-binding protein	PGLM1-1084	524905764		GQ04008_J11.1
pg_9_35	0011.B3.r-K16.1-1048	28.168	rhomboid protein-related	PGLM2-1383	524904969		GQ02908_H07.2
pg_9_36	p09832-2	28.951	membrane intrinsic protein	PGLM2-1239	511222590		GQ03001_P18.1
pg_9_37	9063	29.888	patatin	PGLM1-0833	524905641		GQ02825_P07.1
pg_9_38	02811.B7-L02.1-1103	30.725	ubiquitin-protein ligase	PGLM2-0084	524903765		GQ02811_L02
pg_9_39	10581	31.128	cellulose synthase	PGLM1-1133	538954949		GQ03011_H12.2
pg_9_40	0225.B7-I15.3-610	32.289	zinc knuckle (CCHC-type) family	PGLM2-1407	524904991		GQ03711_G22.1
pg_9_41	9394	32.772	peroxidase - (S)-2-hydroxy-acid oxidase	PGLM1-0727	524905592		GQ0165_B09.1
pg_9_42	8115	32.94	Transducin/WD repeat family	PGLM0-0514	524905321		GQ02011_K07.2
pg_9_43	10680	34.237	Pectate lyase	PGLM1-0403	538954825		GQ02901_J09.3
pg_9_44	0012.BR-C21.1-220	35.512	no match	PGLM2-0705	524904333		GQ04109_N07.1
pg_9_45	0024.B3.r-F03.1-424	36.139	no match	PGLM2-0126	524903810		GQ04007_P10.1
pg_9_46	Q00612.B3-J14.1-472	36.536	unknown	PGLM2-1340	524300139		GQ0198_E04
pg_9_47	10248	37.726	phosphatase 2C			X	not available
pg_9_48	3037	38.544	phosphate-responsive protein	PGLM1-0788	511222789		GQ02813_K10.1
pg_9_49	03118.B7-I03.1-238	39.8201	no match	PGLM2-0936	524904546		GQ03118_I03.1
pg_9_51	TC2177h	40.054	galactosyltransferase	PGLM2-0146	518104744		GQ03106_O17.3
pg_9_52	10611	43.216	ARF	PGLM0-0703	511222944		GQ03701_H09.1
pg_9_53	11051	43.596	MYB (R2R3) subgroup2	PGLM1-0355	not available		GQ0204_M06.2
pg_9_54	0046.B3-C05.1-1227	43.793	uridylyltransferase-related	PGLM2-0829	524904446		GQ02801_N18.1
pg_9_55	PBBPFAM01849-2-1	47.065	nascent polypeptide associated complex	PGLM2-0273	not available		GQ02820_J19.1
pg_9_56	10199	51.779	PAL	PGLM1-1162	524905810		GQ03312_B13.2
pg_9_59	0161.TB-M03.1-1217	52.816	glutamate-tRNA ligase	PGLM2-0120	524903807		GQ0202_G24.1
pg_9_60	02812.B7-O24.1-535	54.022	unknown	PGLM2-0866	524904475		GQ02815_I16
pg_9_61	8152	55.281	RRM	PGLM0-0141	524905251		GQ03119_J15.1
pg_9_62	0013.BR.1-C14.1-659	56.015	CBL-interacting protein kinase	PGLM2-1189	not available		GQ03235_L13.1
pg_9_63	03917.B7-N21.1-1074	56.84	DNA-directed RNA polymerase	PGLM2-0438	524904090		GQ04108_C19.1
pg_9_64	03206.B7-M10.1-396	58.192	ribosomal 50S	PGLM2-0019	524903694		GQ03308_I08.1
pg_9_65	0012.BR-G03.1-423	58.473	KH domain-containing protein	PGLM2-0024	524903699		GQ03236_P20.1
pg_9_66	0226.B7-D16.1-397	59.073	glutamate synthase	PGLM2-0974	524904591		GQ03501_K23.1
pg_9_67	Q021.BR.1-C21.1-1355	59.852	mitochondrial substrate carrier	PGLM2-1362	524299974		GQ03708_B21.1
pg_9_68	0045.B3-D03.1-592	59.936	unknown	PGLM2-0647	524904274		GQ03311_F13
pg_9_69	03105.B7-N08.1-636	60.955	C3H	PGLM2-0611	524904241		GQ03105_N08
pg_9_70	Q011.B3.r-G02.3-1340	62.792	metallothionein	PGLM2-1211	524299958		not available
pg_9_71	7911	63.318	epimerase/dehydratase	PGLM1-1396	524905933		GQ03105_C08.2
pg_9_72	7042	63.413	farnesyl pyrophosphate synthetase	PGLM1-1266	524905856		GQ04107_J11.1
pg_9_73	00611.B3-I18.2-72	63.716	clathrin adaptor complex	PGLM2-1013	524904630		GQ03418_A02
pg_9_74	Q0026.BR-G09.1-414	63.847	no match	PGLM2-0192	524300086		GQ0026_G09
pg_9_75	0191.TB-N01.1-683	64.492	pseudouridine synthase	PGLM2-0155	524903836		GQ03315_M16.1
pg_9_76	2841	65.535	histone H3	PGLM1-1224	524905838		GQ0024_F22.1
pg_9_77	16399	66.909	DNA-binding protein-related	PGLM1-1518	524906003		GQ03307_O04
pg_9_78	11943	67.152	SPA (suppressor of phyA-105) protein family	PGLM0-0042	524905233		GQ04001_A19.1
pg_9_79	0253.B7-G03.1-1020	69.299	glycine-rich protein	PGLM2-0885	524904500		GQ03701_O10.2
pg_9_80	00411.B3-B10.2-302	69.337	eukaryotic translation initiation factor	PGLM2-0104	524903785		GQ0132_C05.1
pg_9_81	4444	70.011	seven in absentia	PGLM0-0593	524906145		GQ0048_P22.1
pg_9_83	10320	70.207	metallothionein	PGLM1-0179	524905413		GQ03707_E01.2
pg_9_84	Q0014.BR-A05.12-1283	70.606	metallothionein	PGLM2-1246	not available		GQ0205_P11.1
pg_9_85	9223/PtIFG0739	70.859	phospholipase D	PGLM2-0454	524300023		GQ02013_F08.1
pg_9_86	0025.BR-C20.1-144	72.303	ADP-ribosylation factor-like protein	PGLM2-0481	524904135		GQ03105_A17.1
pg_9_87	4473	72.616	WRKY	PGLM1-0390	524905465		GQ03802_L02.1
pg_9_88	1424	72.943	AP2-EREBP subfamily B-1	PGLM0-0321	538954619		GQ03505_O03.1
pg_9_89	4885	74.134	AP2-EREBP subfamily B-1	PGLM0-0409	524905296		GQ0073_J08.2
pg_9_90	8077	75.055	AP2-EREBP subfamily B-1	PGLM0-0236	524906069		GQ0167_K20.2
pg_9_91	00410.B3-P11.1-1618	77.061	N-carbamyl-L-amino acid hydrolase	PGLM2-1289	524904888		GQ04001_G17.2
pg_9_92	0061.B3.r-G16.3-334	79.421	RNA-binding protein	PGLM2-0814	524904430		GQ03301_I03
pg_9_93	6828	81.089	bHLH			X	GQ02820_N07.1
pg_9_94	3104.B7.1-E12.2-1574	81.626	endonuclease/exonuclease/phosphatase	PGLM2-0867	524904477		GQ03919_L08.2
pg_9_96	4598	85.607	homeobox-leucine zipper protein 5	PGLM0-0036	524905231		GQ0204_I24
pg_9_98	1074-sb07	86.446	unknown	not available	not available	X	not available
pg_9_99	03210.B7-N07.1-546	86.643	unknown	PGLM2-0576	524904214		GQ03809_L22.1
pg_9_100	01810.T24-H01.1-1330	86.659	PAC motif-containing protein	PGLM2-0039	524903715		GQ02801_F04.2
pg_9_101	0023.BR-E10.1-56	88.15	ribosomal 40S	PGLM2-0206	524903887		GQ0161_C14.1
pg_9_102	0032.TB-K21.1-136	88.3401	transcriptional coactivator	PGLM2-1472	524905051		GQ03614_G17.1
pg_9_103	02816.B7-C21.1-179	88.3402	2OG-Fe(II) oxygenase family	PGLM2-0396	524904046		GQ04011_N05
pg_9_104	02806.B7-D23.1-124	89.829	major intrinsic protein	PGLM2-1274	524904881		GQ03122_A02.1
pg_9_105	14419	92.514	glycosyl hydrolase 17	PGLM1-0987	524905718		GQ02822_F20.1
pg_9_106	00410.B3-J08.2-698	92.846	ubiquitin carboxyl-terminal hydrolase	PGLM2-1014	524904632		GQ03313_O18.1
pg_9_107	0253.B7-D02.1-773	94.426	calcium-dependent protein kinase	PGLM2-1483	524905061		GQ03207_F23
pg_9_108	02901.B7-J16.2-198	94.429	embryo defetive/dehydroquinate dehydratase	PGLM2-0946	524904558		GQ02901_J16.2
pg_9_109	0015.BR-F14.1-1196	95.959	BTB-POZ AND MATH DOMAIN 1	PGLM2-0590	524904226		GQ03605_M12.1
pg_9_110	PTC1394-1	97.401	major intrinsic protein	PGLM2-0564	not available		GQ03122_A02.1
pg_9_111	0025.BR-H11.1-567	98.62	heme oxygenase	PGLM2-1111	524904724		GQ04010_B24.1
pg_9_112	sb42	98.926	ribosomal 60S	PGLM1-1324	524905895		GQ04109_H07.2
pg_9_113	0162.B3.r-C23.1-1247	99.449	calcineurin-like phosphoesterase family	PGLM2-0165	524903849		GQ03206_I13.1
pg_9_114	0206.B3-P13.1-173	99.73	no match	PGLM2-0812	524904426		GQ01309_H06.1
pg_9_115	15708j	108.714	pectinesterase	PGLM2-1292	511222434		GQ0042_C18.1
pg_9_116	0074.TB-H08.1-678	109.863	remorin family protein	PGLM2-0620	524904246		GQ03907_G10.3
pg_9_117	0255.B3-E21.1-431	110.415	C3HC4-type RING finger	PGLM2-0301	524903966		GQ0255_E21.1
pg_9_118	14328	111.512	C3HC4-type RING finger	PGLM1-0569	524905525		GQ04008_F14.2
pg_9_119	11641e	112.284	AAA-type ATPase family protein	PGLM2-1354	518106488		GQ03233_B24.1
pg_9_120	0015.BR-F19.1-1238	115.141	unknown	PGLM2-0053	524903731		GQ02011_B22
pg_9_121	00612.B3-N22.1-1335	116.169	eukaryotic translation initiation factor	PGLM2-0125	not available		GQ02903_P04.3
pg_9_122	03408.B7-I13.1-460	122.17	2-dehydro-3-deoxyphosphoheptonate aldolase	PGLM2-0488	524904139		GQ04006_P14.1
pg_9_123	10396	125.633	glycosyl transferase 8	PGLM1-1297	511222368		GQ03010_J23
pg_9_124	162	126.711	cytochrome P450	PGLM1-0641	524905557		GQ0202_B05.1
pg_9_125	10672	129.386	caffeoyl-CoA 3-O-methyltransferase	PGLM1-1498	524905989		GQ03207_P07.1
pg_9_126	03417.B7-O19.1-1215	130.157	dihydroflavonol 4-reductase	PGLM2-0924	524904535		GQ03507_M15.1
pg_9_127	PtIFG0606	130.693	no match	PGLM2-0022	524903697		GQ02905_K24.1
pg_9_128	13855/PgMYB11	131.481	MYB (R2R3) subgroup10	PGLM0-0648	511222883		GQ0255_K05.2
pg_9_129	Q0062.TB-O23.4-360	133.511	no match	PGLM2-0805	524299976		GQ03317_K18
pg_9_131	9982	135.198	LIM	PGLM0-0460	524906116		GQ03112_N05.1
pg_9_132	3223	135.754	alcohol dehydrogenase	PGLM1-1219	538954724		GQ03519_C08.4
pg_9_133	11066e	136.633	bHLH	PGLM1-0781	524905611		GQ0206_D24.1
pg_9_134	02902.B7-B02.1-256	137.981	sequence-specific DNA binding / transcription factor	PGLM2-0691	524904315		GQ04012_F20.1
pg_9_135	3650	139.395	C2C2-CO-like	PGLM0-0211	511222448		GQ03503_G05.1
pg_9_136	15144	139.988	Xyloglucan:xyloglucosyl transferase	PGLM1-1044	524905750		GQ0195_M16.1
pg_9_137	7321	140.515	bHLH	PGLM0-0025	524905226		GQ02013_D04.1
pg_9_138	Q0014.BR-B11.1-986	141.492	unknown	PGLM2-0561	524300031		GQ0046_G08
pg_9_139	0015.BR-J19.1-1299	141.589	Aha1 domain-containing protein	PGLM2-1517	524905091		GQ03918_F11.2
pg_9_140	4352	142.412	phosphorylase	PGLM1-1304	524905879		GQ0133_N18.2
pg_9_141	2707	142.678	pectate lyase	PGLM1-1487	524905980		GQ0167_J14.1
pg_9_142	3854	142.807	pectate lyase	08pg03854f	538953769		GQ0201_N05.2
pg_9_143	1843	142.879	pectate lyase	PGLM1-1473	511222495		GQ03811_A08.1
pg_9_144	1675	143.169	transport inhibitor response protein/E3 ubiquitin ligase SCF complex F-box subunit	PGLM1-1437	524905952		GQ04009_D11.1
pg_9_145	6615a	143.299	C3HC4-type RING finger	PGLM1-0321	524905449		GQ02820_M03.1
pg_9_146	6036	143.537	C3HC4-type RING finger	PGLM0-0169	524906053		GQ03105_F08.2
pg_9_147	00410.B3-I22.4-1964	145.119	no match	PGLM2-0536	524904185		GQ03516_G10.3
pg_9_148	16442d	145.175	Xyloglucan:xyloglucosyl transferase	PGLM2-1306	518104903		GQ03715_D20.1
pg_9_149	0072.B3.r-B06.1-481	145.856	short-chain dehydrogenase/reductase	PGLM2-0624	524904251		GQ03304_F08.1
pg_10_1	Sb19	5.385	no match			X	GQ04105_K15.2
pg_10_10	sb31	8.588	actin	PGLM1-0076	524905385		GQ02901_O17.1
pg_10_100	8617g	84.5	phytochelatin synthetase	PGLM2-1037	518104470		GQ03803_O08.1
pg_10_101	7235	84.661	transferase	PGLM1-0133	524905401		GQ03811_E01.1
pg_10_102	0074.TB-D03.1-612	84.8841	SKP1/ASK1 interacting partner	PGLM2-0247	524903926		GQ0259_K06.1
pg_10_103	02809.B7-F04.1-393	84.8842	unknown	PGLM2-1215	524904823		GQ03225_N12
pg_10_104	02817.B7-A17.1-785	84.923	cytochrome b5	PGLM2-1449	524905031		GQ03611_A10
pg_10_105	0024.BR-P01.2-397	85.257	unknown	PGLM2-1263	524904869		GQ03819_M12.1
pg_10_106	04001.B7-E16.1-799	85.407	ankyrin repeat family	PGLM2-0730	524904351		GQ04001_P11
pg_10_107	02816.B7-O05.1-1161	85.608	transducin/WD repeat family	PGLM2-0393	524904043		GQ03226_B03.1
pg_10_108	03205.B7-M12.1-812	85.754	tryptophan synthase	PGLM2-1475	524905054		GQ03214_I18.1
pg_10_109	0049.B3-J01.1-207	88.568	squalene monooxygenase	PGLM2-0851	524904463		GQ03210_J08.2
pg_10_11	4794	8.811	Sheperd	PGLM0-0282	524906085		GQ04105_K15.2
pg_10_110	0255.B3-B03.1-256	89.988	unknown	PGLM2-0847	524904461		GQ02801_A13
pg_10_111	03232.B7.1-A01.1-139	91.097	unknown	PGLM2-0518	524904170		GQ03312_J14
pg_10_112	0015.B3.r-H21.3-1620	92.74	b-keto acyl reductase	PGLM2-1456	524905038		GQ03817_O18.1
pg_10_113	7736	94.669	kinase AT1G56720	PGLM1-0767	524905605		GQ02818_O19
pg_10_114	10998e	95.866	no match	PGLM1-0707	538954613		GQ03719_B09.1
pg_10_115	10138a	97.316	glycosyl hydrolase 17	PGLM2-0190	511222544		GQ02801_A16
pg_10_116	4348	97.973	phosphatidylinositol-4-phosphate	PGLM1-1366	524905924		GQ03701_O11.1
pg_10_117	0259.B3-E22.1-278	100.762	thylakoid lumenal 20 kDa protein	PGLM2-0886	524904501		GQ03512_L10.1
pg_10_118	5437	102.996	LRR-sous groupe1	PGLM1-0106	524905392		GQ03507_B21.2
pg_10_119	8207g	108.205	caleosin-related family protein	PGLM2-0587	518104594		GQ02818_F04
pg_10_12	12821a	9.138	C3HC4-type RING finger	PGLM0-0682	524906159		GQ0171_B17.1
pg_10_120	14351e	109.156	LRR	PGLM2-0928	518106617		GQ02901_M09.3
pg_10_121	1686	109.719	invertase/pectin methylesterase inhibitor	PGLM1-0453	524905484		GQ03617_M21.1
pg_10_122	0182.T24-A09.1-803	111.531	DNAJ heat shock	PGLM2-0697	524904322		GQ04007_N19
pg_10_123	2871	114.377	proton-dependent oligopeptide transport	PGLM1-0961	511222962		GQ03610_M12.1
pg_10_124	03614.B7-C22.1-141	116.019	unknown	PGLM2-0200	524903880		GQ03808_H19.1
pg_10_125	P03539-4	116.551	pectinesterase	PGLM2-0839	511222675		GQ02011_M20.1
pg_10_126	PtIFG9076	119.456	phosphoglucomutase	ESTP DGGE Indel	AA739897		GQ04102_B16.1
pg_10_127	10799	120.465	protease inhibitor/seed storage/lip	PGLM1-0750	524905600		GQ0256_G17.1
pg_10_128	P13584-1	122.586	ACC oxidase	PGLM2-0640	511222849		GQ03010_F13.1
pg_10_129	0161.TB-N12.1-1668	123.127	aminoacyl-tRNA synthetase family	PGLM2-0197	524903878		GQ02820_J08.2
pg_10_13	4341r	9.604	mannitol dehydrogenase	PGLM1-0832	511222516		GQ0207_L10.1
pg_10_130	P636	123.222	ACC oxidase	PGLM2-1054	511222868		GQ02808_F15.1
pg_10_131	3163	123.504	cellulose synthase	PGLM1-1108	524905780		GQ03810_K09.3
pg_10_132	8228	123.735	heat shock protein	PGLM0-0268	524906081		GQ03904_J01.1
pg_10_133	0192.TB-E01.1-1156	124.729	bZIP	PGLM2-0966	524904583		GQ03611_H02.1
pg_10_134	4148	124.929	HD-ZIP class I	PGLM0-0619	511222459		GQ0203_O13.1
pg_10_135	5731	125.033	ABA-responsive protein	PGLM1-1526	524906007		GQ02805_J16.1
pg_10_136	13950	125.132	C3HC4-type RING finger false positive	PGLM1-1115	524905782		GQ03211_C10.1
pg_10_137	0167.B3-K11.1-904	125.791	DNAJ heat shock	PGLM2-0739	524904356		GQ03107_K11
pg_10_14	03105.B7-O12.3-654	10.469	fructose-1,6-bisphosphatase	PGLM2-0681	524904306		GQ03105_O12.1
pg_10_15	0042.B3.r-I16.2-149	10.999	F-box family protein2	PGLM2-1307	524904905		GQ02812_I18.4
pg_10_16	4914	11.686	flower pigmentation protein	PGLM1-1360	524905918		GQ03217_M17.1
pg_10_17	0131.B3-E24.1-1764	12.401	cysteine protease	PGLM2-0385	524904035		GQ03713_G02.1
pg_10_18	0166.B3-M08.1-1611	12.445	protein binding / transcription cofactor	PGLM2-0934	524904542		GQ03221_D23.1
pg_10_2	5175	5.86	band 7 family protein	PGLM0-0304	524905278		GQ03701_M05
pg_10_20	6053r	14.239	glycosyl transferase 2	PGLM1-1173	511222370		GQ03103_G21.1
pg_10_21	6903	14.569	cyclin	PGLM0-0238	524906070		GQ02817_N17
pg_10_22	2991	15.744	C3HC4-type RING finger			X	GQ0267_F02.1
pg_10_23	10698	16.134	quercetin 3-O-methyltransferase	PGLM1-1489	524905982		GQ04010_L08
pg_10_24	8806	16.367	quercetin 3-O-methyltransferase	PGLM1-1046	524905752		GQ00411_K20
pg_10_25	5188h	17.233	MYB-related family (R-R type)	PGLM2-1425	511222684		GQ03404_E15.1
pg_10_26	10364	18.035	quercetin 3-O-methyltransferase	PGLM1-1236	511222631		GQ0043_N14
pg_10_27	7226	18.98	nascent polypeptide associated complex	PGLM0-0577	538954517		GQ03502_C13.2
pg_10_28	Q0072.B3.r-I18.1-409	20.914	no match	PGLM2-0264	524300211		GQ03321_E13.1
pg_10_29	02820.B7-I22.1-2125	22.38	armadillo/beta-catenin repeat	PGLM2-0184	524903864		GQ03212_L08.3
pg_10_3	2623	7.386	bHLH	PGLM0-0214	538954627		GQ03208_E14.1
pg_10_30	03115.B7-P17.1-1218	22.763	pyridine nucleotide-disulphide oxidoreductase	PGLM2-1335	524904926		GQ03213_F22.1
pg_10_31	P11788-1	23.649	galactosyltransferase	PGLM2-1051	511222310		GQ02904_I05.1
pg_10_32	6491	23.83	chalcone-flavanone isomerase	PGLM2-0902	511222939		GQ03405_M16.1
pg_10_33	10408	24.03	coronatine-insensitive 1	PGLM1-0650	524905558		GQ03228_P10.1
pg_10_34	90003/PgMYB3	24.789	MYB (R2R3) subgroup21	PGLM0-0419	511222378		GQ03237_N19.1
pg_10_35	Q0011.BR-M15.1-914	25.721	chitinase-like protein	PGLM2-0204	524299967		GQ0046_J03.1
pg_10_36	10355	29.904	Ras-related GTP-binding protein	PGLM0-0300	524906088		GQ03808_E05.1
pg_10_37	90019e	30.843	GRAS	PGLM0-0544	524905326		GQ03204_F02
pg_10_38	5811	33.997	C3HC4-type RING finger			X	GQ02820_C07.3
pg_10_39	00410.TB-I05.1-1072	37.283	UDP-glucose epimerase	PGLM2-1084	524904691		GQ03101_E13.1
pg_10_4	Q0014.BR-A18.1-666	7.4621	nascent polypeptide associated complex	PGLM2-0891	524300144		GQ03715_C05.1
pg_10_40	4543r	37.622	germin	PGLM1-1350	524905911		GQ02817_N11.1
pg_10_41	02821.B7-G19.1-101	38.062	signal recognition particle receptor	PGLM2-0544	524904190		GQ02821_G19
pg_10_42	0259.B3-P04.1-408	38.639	MIF4G domain-containing protein	PGLM2-0219	524903901		GQ02820_D14.1
pg_10_43	02807.B7-B14.1-862	38.783	disease resistance protein (CC-NBS-LRR)	PGLM2-0349	524904001		GQ03201_I20.1
pg_10_44	5957	39.58	C3HC4-type RING finger	PGLM0-0561	524905857		GQ03009_M16.3
pg_10_45	8865	41.095	C3HC4-type RING finger	PGLM1-1505	524905992		GQ03115_J17.1
pg_10_46	6593	41.27	Xyloglucan:xyloglucosyl transferase	PGLM1-1191	511222514		GQ03714_M12.1
pg_10_47	0225.B7-M19.1-376	47.306	endonuclease	PGLM2-0304	524903969		GQ02822_H16.1
pg_10_48	03126.B7-A11.1-748	47.898	histone deacetylase family	PGLM2-1085	524904693		GQ04011_I06.1
pg_10_49	03106.B7-C14.1-1350	47.984	UBX domain-containing protein	PGLM2-0837	524904458		GQ03221_K04.1
pg_10_5	02010.B3.r-N08.1-513	7.4622	PHD finger family protein-5	PGLM2-0331	524903990		GQ03304_B24.1
pg_10_50	02512.B3-D10.1-1904	49.537	ATP-binding cassette (ABC) transporter, member of GCN subfamily	PGLM2-1243	524904856		GQ03517_L01.2
pg_10_51	02805.B7-E24.1-946	49.599	integral membrane Yip1 family	PGLM2-0951	524904563		GQ03239_E03.1
pg_10_52	9121	50.127	PHD finger family protein-6	PGLM0-0173	524905646		GQ0204_D17.1
pg_10_53	02830.B7-N19.1-816	52.198	diacylglycerol kinase family	PGLM2-0351	524904003		GQ02830_N19.1
pg_10_54	6349	52.739	no match	PGLM0-0030	524906021		GQ0205_I05
pg_10_55	0036.B3.r-M17.1-1188	54.549	RNA recognition motif (RRM)- containing protein	PGLM2-1102	524904712		GQ03108_N21.1
pg_10_56	6304b	54.681	fringe-related protein	PGLM2-1091	518104773		GQ0209_D16.1
pg_10_57	0174.TB-P08.1-2089	54.729	no match	PGLM2-0508	524904161		GQ02826_P23.3
pg_10_58	03201.B7-F07.1-782	56.565	no match	PGLM2-0004	524903674		GQ04013_G22
pg_10_59	02803.B7-H13.1-587	57.072	unknown	PGLM2-0295	524903961		GQ02809_J05.1
pg_10_6	10786d	7.618	tubulin beta	PGLM2-0612	511222574		GQ03013_C13.1
pg_10_60	02803.B7-F20.2-588	57.38	bHLH	PGLM2-0559	524904201		GQ02803_F20.4
pg_10_61	2603	57.755	TUB	PGLM0-0510	524905319		GQ03810_N15.1
pg_10_62	02010.B7-A10.1-211	58.067	unknown	PGLM2-1291	524904891		GQ03813_D14
pg_10_63	0063.B3.r-H22.1-1127	58.309	U2 auxiliary factor small subunit	PGLM2-0439	524904091		GQ02806_N22.1
pg_10_64	973	58.862	unknown64650	PGLM1-0716	524905585		GQ03211_M10.2
pg_10_65	0131.B7-N13.1-918	59.896	phosphoribosyl-ATP pyrophosphohydrolase	PGLM2-0478	524904130		GQ02010_E18.1
pg_10_66	02806.B7-B21.1-1050	59.945	ADP-glucose pyrophosphorylase	PGLM2-0096	524903775		GQ03104_H07.2
pg_10_67	0205.B3-D14.1-352	62.422	DEAD box RNA helicase	PGLM2-0465	524904120		GQ03107_D24.1
pg_10_68	3814	65.013	C3HC4-type RING finger	PGLM0-0225	524905268		GQ0165_E01.1
pg_10_69	0073.TB-D08.1-1205	67.375	CBL-interacting protein kinase	PGLM2-0521	524904172		GQ03118_D02.1
pg_10_7	0064.TB-H03.2-370	7.768	no match	PGLM2-1309	524904907		GQ02016_O12
pg_10_70	0065.B3-J18.1-1079	67.653	myristoyl-CoA:protein	PGLM2-1046	524904658		GQ03702_D23.1
pg_10_71	9753	68.54	endo-1,4-beta-glucanase KORRIGAN	PGLM1-1418	511222358		GQ03912_H23.4
pg_10_72	00612.B3-K18.1-389	69.295	unknown	PGLM2-1505	524905079		GQ03320_D24
pg_10_73	0049.B3-O16.1-1514	69.299	unknown	PGLM2-0388	524904038		GQ03314_K05.1
pg_10_74	0194.TB-J18.1-459	69.354	Ran-binding protein 1	PGLM2-0908	524904524		GQ03116_C23.1
pg_10_75	14356	69.98	PPR	PGLM1-1534	524906012		GQ02814_A18
pg_10_76	02010.B7-B10.1-593	71.266	unknown	PGLM2-0232	524903915		GQ03223_H24.1
pg_10_77	0066.B3-L09.1-205	73.076	heat shock protein	PGLM2-0337	524903995		GQ03213_D18.1
pg_10_78	2646	74.425	GCIP-interacting family protein	PGLM1-0588	524905530		GQ04102_B21.1
pg_10_79	4334	74.865	S-adenosyl-methionine-sterol-C-meth	PGLM1-1149	524905799		GQ02901_J23.1
pg_10_8	03102.B7.1-K01.1-868	7.861	ACT domain containing protein	PGLM2-0103	524903784		GQ03102_K01
pg_10_80	0133.B7.1-D11.1-1584	75.48	sec23/sec24 transport family protein	PGLM2-0861	524904470		GQ02801_A04
pg_10_81	03105.B7-M08.1-1105	75.825	unknown	PGLM2-0823	524904439		GQ03304_H20
pg_10_82	Q00410.B3-E09.2-1193	76.029	unknown	PGLM2-1093	524300019		GQ03712_E21.2
pg_10_83	0013.BR.1-M14.1-135	76.547	zinc finger (DNL type) family protein	PGLM2-1329	524904921		GQ03819_G24.1
pg_10_84	00412.B3-N06.1-59	76.549	binding protein	PGLM2-1009	524904628		GQ03115_P16.1
pg_10_85	9755e	76.843	glycosyl hydrolase 17	PGLM2-1326	518105840		GQ0167_I05.1
pg_10_86	11831	77.179	Transducin/WD repeat family	PGLM1-1253	524905850		GQ03913_A05
pg_10_87	9527	77.499	nodulin	PGLM1-1371	524905929		GQ02908_D23.1
pg_10_88	0073.B3.r-H15.1-284	78.696	unknown	PGLM2-0277	524903939		GQ03236_G11.1
pg_10_89	0024.B3.r-B20.2-433	78.886	fructose-bisphosphate aldolase	PGLM2-0686	524904312		GQ03415_L05.1
pg_10_9	6785	8.394	nascent polypeptide associated complex	PGLM0-0766	524906167		GQ03715_C05.1
pg_10_90	0047.B3-L22.1-437	79.887	no match	PGLM2-0280	524903942		GQ04109_B01
pg_10_91	13366	80.299	MYB (R2R3)	PGLM1-0505	511222652		GQ03819_I19.2
pg_10_92	10503	81.909	DNAJ heat shock			X	GQ02828_N17.1
pg_10_93	0011.BR-N09.2-833	82.355	sulfate adenylyltransferase	PGLM2-0250	524903930		GQ04005_M06.4
pg_10_94	0222.B7-P03.4-50	83.364	SGS domain-containing protein	PGLM2-1144	524904756		GQ02902_K15.1
pg_10_95	0011.B3.r-I03.1-115	83.511	F-box family protein3	PGLM2-1420	524905005		GQ03915_N11.2
pg_10_96	7914	83.711	glycosyl hydrolase 1	PGLM1-1259	538954785		GQ03816_J07.1
pg_10_97	0044.B3.r-G04.1-988	83.972	pyridoxal-dependent decarboxylase family	PGLM2-0801	524904412		GQ03607_F01.1
pg_10_98	02827.B7-B09.1-298	84.237	SEC14 cytosolic factor related	PGLM2-1122	524904735		GQ02827_C14
pg_10_99	9324	84.338	unknown			X	GQ03904_P03.1
pg_11_1	0011.B3.r-K22.1-1247	4.346	haloacid dehalogenase-like hydrolase	PGLM2-0679	524904303		GQ03506_A23.1
pg_11_10	5167	9.632	kinase-calcium-dependent protein kinase	PGLM1-0600	524905537		GQ03105_J06.1
pg_11_100	0208.B3-H06.1-706	123.398	syntaxin	PGLM2-1153	524904766		GQ0208_H06
pg_11_101	Q0013.BR.1-P02.1-220	123.456	Ras-related GTP-binding protein	PGLM2-0751	524300182		GQ03406_K05.1
pg_11_102	10745-3	125.679	fasciclin-like arabinogalactan-protein	PGLM1-0719	511222327		GQ03007_B11.1
pg_11_103	5931	126.224	exostosin	08pg05931f	538953783		GQ0132_N16.1
pg_11_104	9679	126.978	citrate synthase	PGLM1-1461	524905966		GQ03711_J18.1
pg_11_105	03326.B7-F23.1-147	131.637	amino acid permease	PGLM2-0330	524903988		GQ03326_F23.1
pg_11_106	15531	133.843	PPR	PGLM1-1190	511222862		GQ0062_D20.2
pg_11_107	13240	134.008	bZIP	PGLM0-0080	511222454		GQ0256_E20.2
pg_11_108	8034	136.919	unknown	PGLM0-0470	524905307		GQ02016_L16.1
pg_11_109	5036	138.364	ubiquitin family protein	PGLM0-0218	524905544		GQ03204_I10.4
pg_11_11	0074.B3.r-K11.1-926	11.149	C3H	PGLM2-0015	524903690		GQ0074_K11
pg_11_110	02902.B7-O06.1-986	139.076	microtubule-associated EB1 family	PGLM2-0026	524903701		GQ03814_O10.1
pg_11_111	P07840F1-3	140.527	cinnamoyl-CoA reductase-related	PGLM2-1534	not available		not available
pg_11_112	0226.B7-D08.1-418	142.526	long-chain-fatty-acid--CoA ligase	PGLM2-0430	524904079		GQ03819_J01
pg_11_113	2TC6353e	143.455	expansin alpha-Expansin	PGLM2-1412	518105250		WS0335_I12
pg_11_114	3064b	143.579	cellulose synthase	PGLM2-0532	538953154		GQ03803_L08.2
pg_11_115	0044.B3.r-A06.4-258	150.804	no match	PGLM2-0380	524904026		GQ03308_F02.1
pg_11_116	0255.B3-J24.1-436	151.18	no match	PGLM2-1048	524904662		GQ03416_I08.1
pg_11_117	0034.B3.r-O01.1-1002	152.073	unknown	PGLM2-0633	524904260		GQ02810_J22.1
pg_11_118	02903.SP6-F07.2-273	155.247	C3HC4-type RING finger	PGLM2-1519	524905092		GQ03802_A05.1
pg_11_119	0172.TB-F13.1-648	155.894	magnesium-chelatase subunit	PGLM2-0087	524903770		GQ03219_A17.1
pg_11_12	2TC8388a	13.816	plasma membrane intrinsic protein	PGLM2-0693	518104880		GQ02905_E13.1
pg_11_120	0063.B3.r-F22.1-955	158.007	sodium/calcium exchanger family	PGLM2-1498	524905073		GQ03908_E19.3
pg_11_121	2077a	158.763	no match	PGLM2-1283	518104765		GQ03818_P22.1
pg_11_122	15277	159.413	cinnamoyl-CoA reductase	08Pg15277c	538953847		GQ03402_C18.1
pg_11_123	5018	159.775	Rho-like GTPase	PGLM1-0772	524905607		GQ03119_J19.1
pg_11_124	6354	160.802	Phosphatase 2C	PGLM0-0213	524906062		GQ03813_G15.1
pg_11_125	4483	162.268	very-long-chain fatty acid conden	PGLM1-0528	524905509		GQ04011_B15
pg_11_126	11476	162.744	LOB domain protein	PGLM1-0030	538954832		GQ01301_C19.1
pg_11_127	0045.B3-N03.1-416	163.295	LRR	PGLM2-0285	524903949		GQ03012_K10.1
pg_11_128	4301	163.809	dehydration-responsive protein-related	PGLM1-0850	524905648		GQ02825_H18.1
pg_11_129	0036.TB-K03.1-397	164.844	metallopeptidase	PGLM2-0424	524904072		GQ02804_F20.2
pg_11_13	0044.B3.r-M23.1-818	14.185	DNAJ heat shock	PGLM2-0798	524904409		GQ02806_E10.1
pg_11_130	00410.B3-G06.1-1406	165.035	malate dehydrogenase	PGLM2-0987	524904602		GQ03717_J05.1
pg_11_131	8102/PgMYB9	165.887	MYB (R2R3)	PGLM1-1397	511222835		GQ0197_H14
pg_11_132	10789	167.277	unknown	PGLM1-0431	524905475		GQ03013_N05.1
pg_11_133	4569	167.284	bZIP	PGLM1-0373	511222957		GQ02902_K11.2
pg_11_134	02817.B7-P12.1-152	167.41	protein tyrosine phosphatase	PGLM2-1227	524904840		GQ03712_B13.1
pg_11_135	02806.B7-A13.1-449	167.675	BAG domain-containing protein	PGLM2-1124	524904737		GQ02816_I16.1
pg_11_136	Q0068.B3-F06.1-636	167.681	no match	PGLM2-1532	524299887		GQ03812_F05.1
pg_11_137	0168.B3-J12.1-1192	169.152	no match	PGLM2-1072	524904681		GQ03125_F03.1
pg_11_138	10632	169.232	S-adenosylmethionine synthetase	PGLM1-0094	524905388		GQ03011_P18.2
pg_11_139	P07514-1	169.352	pectinesterase	PGLM2-0141	511222846		GQ04010_I15.1
pg_11_14	BB-PF00643-12e	14.277	ABI3-interacting protein	PGLM2-1146	518105102		GQ03303_O13.1
pg_11_140	8844a	169.754	pectinesterase	208PG08844a	538953874		GQ03325_M22.1
pg_11_141	2TC9166a	169.754	pectinesterase	PGLM2-0058	not available		GQ03814_K22
pg_11_142	0074.TB-H06.1-1220	169.822	unknown	PGLM2-0179	524903860		GQ03716_B22.1
pg_11_143	8681	170.979	cinnamoyl-CoA reductase	PGLM1-1284	524905867		GQ04007_D07
pg_11_144	0175.B7-A17.1-719	171.46	high mobility group protein ARID/BRIGHT	PGLM2-1369	524904956		GQ03517_L19.1
pg_11_145	0204.B3-P19.1-572	174.385	unknown	PGLM2-0514	524904166		GQ03815_C12.2
pg_11_146	6804	175.482	zinc finger (GATA type)	PGLM1-0843	524905644		GQ0201_J20.1
pg_11_147	7806	175.517	histone	PGLM0-0069	524906029		GQ0066_E19.1
pg_11_148	6872	175.549	TUB	PGLM0-0734	524905356		GQ03102_N11.1
pg_11_16	PA0076	14.771	polyubiquitin			X	WS02614_F08.1
pg_11_17	7636	15.004	Transcription factor CBF/NF-Y/archaeal	PGLM0-0397	524906100		GQ03603_F12.1
pg_11_18	7562	17.291	C3HC4-type RING finger	PGLM1-1000	524905727		GQ03601_O17
pg_11_19	sb01	19.521	membrane intrinsic protein	ESTP Agarose	AF051202		GQ02905_E13.1
pg_11_2	Q0026.BR-M04.1-567	4.688	unknown	PGLM2-0506	524300058		GQ03308_I20
pg_11_20	7717	23.615	transferase	PGLM1-1264	511222446		GQ03904_J15.1
pg_11_21	10300	27.044	expansin alpha-Expansin	PGLM1-0928	524905681		GQ04009_I18.1
pg_11_22	6581	28.239	WD repeat protein	PGLM1-1142	524905797		GQ03123_C06
pg_11_23	8739	29.125	expansin alpha-Expansin	PGLM1-1165	511222697		GQ0046_C02.1
pg_11_24	0201.B3-G07.1-940	30.712	PHP domain-containing protein	PGLM2-1510	524905084		GQ03905_P03.1
pg_11_25	Sb49	35.121	unknown			X	GQ03207_J03.2
pg_11_26	6661	35.194	CCAAT-HAP3	PGLM0-0423	524905298		GQ03905_K02.1
pg_11_27	3711	37.75	C3HC4-type RING finger	PGLM0-0117	524905248		GQ0195_N18
pg_11_28	02809.B7-G16.2-87	37.866	G2-like	PGLM2-0529	524904182		GQ03207_M13.2
pg_11_29	sb06	45.584	acyl-CoA oxidase	PGLM1-0422	538954865		GQ03126_O11.1
pg_11_3	6202	4.769	dihydropyrimidinase	PGLM0-0102	524905244		GQ03204_O22
pg_11_30	sb29	46.558	NAM	PGLM1-1508	524905996		WS00744_A01.1
pg_11_31	0024.B3.r-D04.1-117	47.08	nucleosome assembly protein	PGLM2-0262	524903936		GQ03719_B22
pg_11_32	0061.TB-P18.1-1411	47.726	glycogen synthase	PGLM2-0627	524904253		GQ02823_I06.1
pg_11_33	5080	47.978	C3HC4-type RING finger	PGLM0-0053	538954660		GQ0014_A08
pg_11_34	1720	49.086	MIF2 (Mini Zinc Finger 2)	PGLM1-1430	511222723		GQ0065_E22.1
pg_11_35	7849	49.192	MIF2 (Mini Zinc Finger 2)	PGLM0-0622	524905340		GQ03118_L05
pg_11_36	3947	49.301	zinc finger homeobox family protein	PGLM1-0339	524906136		GQ03702_I07.1
pg_11_37	2470	49.444	MYB (R2R3)	PGLM0-0138	511222620		GQ0026_G03.1
pg_11_38	00410.B3-C05.1-1004	52.044	pyrophosphate--fructose-6-phosphate 1-phosphotransferase beta subunit	PGLM2-0171	524903853		GQ03326_F11.1
pg_11_39	03504.B7-C05.1-134	52.045	cofactor assembly of complex C	PGLM2-0675	524904299		GQ04010_H14
pg_11_4	9861	6.587	citrate synthase	PGLM1-0519	524905502		GQ03717_C11.1
pg_11_40	8895b	53.26	O-methyltransferase family 2	08Pg08895b	538953810		GQ03103_J20.1
pg_11_41	6676m	55.08	LRR	PGLM2-0631	518105110		GQ01306_H08.3
pg_11_42	0023.BR-I04.1-1044	58.586	lectin protein kinase	PGLM2-1207	524904819		GQ03011_G24.1
pg_11_43	sb51	59.467	ribosomal 60S	PGLM1-1470	524905971		GQ03607_L12.1
pg_11_44	11945	68.844	C3HC4-type RING finger	PGLM1-1448	524905961		GQ03230_G16.1
pg_11_45	COMT-1	70.834	quercetin 3-O-methyltransferase	PGLM1-0978	524905713		GQ03103_J20.1
pg_11_46	3931	70.844	O-methyltransferase	PGLM1-0863	524905655		GQ03812_J09.1
pg_11_47	5965	71.059	latex abundant protein	PGLM1-0797	524905621		GQ0012_O09
pg_11_48	8094	71.075	protease- ATP-dependent Clp protease	PGLM1-0666	524905562		WS0071_I01.1
pg_11_49	7109	74.355	DNAJ heat shock			X	GQ03320_B04.2
pg_11_5	02510.B3-E20.2-676	7.0151	NAD(P)-linked oxidoreductase superfamily	PGLM2-1372	524904960		GQ02818_O03
pg_11_50	0068.B3-G21.1-392	75.45	unknown	PGLM2-1108	524904719		GQ03811_O14.1
pg_11_51	0068.B3-E11.3-1428	77.137	ubiquitin carboxyl-terminal hydrolase	PGLM2-1424	524905009		GQ04006_L05.1
pg_11_52	02815.B7-M05.1-721	77.679	heavy-metal-associated domain-containing protein	PGLM2-0955	524904569		GQ03001_M15.1
pg_11_53	02822.B7-J23.1-704	81.565	5'-adenylylsulfate reductase	PGLM2-0377	524904024		GQ03713_F07.1
pg_11_54	0049.B3-A02.1-657	81.988	outer membrane OMP85 family protein	PGLM2-0575	524904212		GQ03509_C05.1
pg_11_55	02823.SP6-H05.1-827	83.953	no match	PGLM2-0776	524904391		GQ03227_G05
pg_11_56	01814.T24-B06.1-540	84.057	ATP-dependent RNA helicase	PGLM2-0579	524904217		GQ02814_H24
pg_11_57	03122.B7-K21.1-613	84.359	lycopene epsilon cyclase	PGLM2-0933	not available		GQ03515_P13.1
pg_11_58	10427e	84.506	BURP domain-containing protein /polygalacturonase	PGLM2-0850	511222964		GQ03613_F15.1
pg_11_59	0164.TB-A05.1-552	85.134	unknown	PGLM2-1235	524904846		GQ03717_J08
pg_11_6	Q0011.BR-K14.15-829	7.0152	chlorophyll A-B binding protein	PGLM2-0121	not available		not available
pg_11_60	0045.B3-N10.1-1522	85.214	kinesin motor family	PGLM2-1075	524904684		GQ03817_J02
pg_11_61	03005.B7-D15.1-473	85.823	unknown	PGLM2-0107	524903791		GQ03005_D15.1
pg_11_62	02801.B7-O14.1-512	85.91	sec1 family protein	PGLM2-0245	524903923		GQ03310_D21.2
pg_11_63	12124	86.276	HD-ZIP IV family			X	GQ03412_D21.4
pg_11_64	7073	86.651	peroxidase	PGLM1-0971	524905710		GQ02014_J07.1
pg_11_65	00412.B3-M21.1-371	87.119	unknown	PGLM2-1089	524904700		GQ03612_P08.1
pg_11_66	02808.B7-D22.1-263	87.924	thioredoxin	PGLM2-0654	524904279		GQ02808_D22.1
pg_11_67	0023.BR.1-K13.4-726	88.165	ubiquitin-conjugating enzyme	PGLM2-1351	524904937		GQ0254_O19.1
pg_11_68	0047.B3-B08.3-653	88.431	proline-rich family	PGLM2-0360	524904012		GQ03504_J01
pg_11_69	0015.B3.r-E01.1-424	89.786	auxin-responsive GH3 family	PGLM2-0079	524903759		GQ03415_G15.1
pg_11_7	3364v1	7.556	no match	PGLM0-0606	524906151		GQ03303_N09.1
pg_11_70	4489	89.814	serine C-palmitoyltransferase	PGLM0-0031	538954647		GQ03519_E16.1
pg_11_72	00611.B3-B09.3-213	91.637	unknown	PGLM2-1258	524904863		GQ03316_A13
pg_11_73	0134.B3-L15.1-893	91.721	unknown	PGLM2-0869	524904480		GQ03308_M13.1
pg_11_74	14862	91.905	SNF2 domain-containing protein	PGLM0-0374	511222885		GQ00410_I07
pg_11_76	4415	93.122	phosphatase 2C	PGLM1-0858	524905651		GQ03519_E02.1
pg_11_77	0011.BR-N05.1-1154	93.4051	peptidyl-prolyl cis-trans isomerase	PGLM2-1006	524904623		GQ03813_F17.1
pg_11_8	7670	7.608	Dicarboxylate diiron 1	PGLM1-0606	524905543		GQ03719_P11.1
pg_11_80	8987	93.578	AP2-EREBP DREB subfamily A-6 of ERF/AP2	PGLM0-0116	524905503		GQ03219_D17.1
pg_11_81	0045.B3-P14.1-834	93.697	LRR	PGLM2-0395	524904045		GQ03107_G15.1
pg_11_82	2TC6361c	94.921	glycoside hydrolase family 28 / polygalacturonase	PGLM2-0476	511222817		GQ03808_P10.1
pg_11_83	7465	95.576	transducin1/Transducin/WD repeat family	PGLM0-0498	524905314		GQ02904_L21.2
pg_11_84	10545	96.509	trans-cinnamate 4-monooxygenase / cinnamic acid 4-hydroxylase	pa08Pg10545a	538954077		GQ03812_H14
pg_11_85	02810.B7-C16.1-847	96.877	DEAD box RNA helicase	PGLM2-1151	524904765		GQ03505_N14.1
pg_11_86	Q0014.BR-A01.4-1671	96.938	glycine hydroxymethyltransferase	PGLM2-0852	524300065		GQ03818_K09.1
pg_11_87	5090	99.268	semialdehyde dehydrogenase	PGLM0-0150	524906047		GQ03125_A20.1
pg_11_88	08b	102.025	glycosyl transferase	PGLM1-0696	524905576		GQ0203_J18
pg_11_89	8001	104.404	short-chain dehydrogenase/reductase	PGLM1-1431	524905946		GQ03218_M19
pg_11_9	10027	8.424	phosphatase-acid phosphatase	PGLM1-0813	524905630		GQ04008_G01
pg_11_90	4711	106.778	kinase	PGLM1-1208	524905829		GQ03707_K16.1
pg_11_91	0044.B3.r-J15.1-583	108.686	unknown	PGLM2-0651	524904278		GQ03126_H13.1
pg_11_92	16279	110.9	glycosyl hydrolase 9	PGLM1-0632	538954577		GQ0015_J06.1
pg_11_93	02808.B7-O03.2-818	111.275	no match	PGLM2-1193	524904802		GQ04007_B08.1
pg_11_94	0025.B3.r-P01.1-436	114.799	biotin/lipoyl attachment domain-containing protein	PGLM2-0480	524904133		GQ03406_N15.1
pg_11_95	9573	116.536	ethylene-responsive transcriptional coactivator	PGLM0-0719	524906165		GQ02904_H04.1
pg_11_96	0173.TB-M18.1-1255	116.954	unknown	PGLM2-0959	524904576		GQ03122_N09.1
pg_11_97	Q0043.TB-F05.4-1416	118.344	methylenetetrahydrofolate reductase	PGLM2-1508	524300178		GQ04111_G11.1
pg_11_98	7112	118.403	glycosyl transferase 8	PGLM1-0949	524905694		GQ03517_O01.1
pg_11_99	0085.B3.r-J16.1-110	120.215	no match	PGLM2-0359	524904011		GQ02812_E08
pg_12_1	0175.B7-K18.1-223	0	unknown	PGLM2-1398	524904984		GQ03012_G22
pg_12_2	0178.B7-A09.1-293	0.249	isochorismatase hydrolase family	PGLM2-0674	524904297		GQ04102_E10.2
pg_12_3	TC7674e	1.098	galactosyl transferase	PGLM2-0037	511222891		GQ03232_O19
pg_12_4	02804.B7-K04.1-157	1.252	unknown	PGLM2-1473	524905052		GQ02804_K04
pg_12_5	02811.B7-H20.1-543	1.831	kinectin-related	PGLM2-0534	524904184		GQ03121_C06
pg_12_6	90001/CHAP3A	2.573	CCAAT-HAP3	PGLM1-0593	524905532		WS03227_E20.1
pg_12_7	4486	3.071	AUX-IAA			X	not available
pg_12_8	5139	3.173	uridylyltransferase-related	PGLM0-0465	524906118		GQ03232_G01.1
pg_12_9	5970	3.253	bromo-adjacent homology			X	GQ03614_L19.1
pg_12_10	7400	3.753	C3HC4-type RING finger	PGLM0-0591	524906143		GQ02817_O19.1
pg_12_11	PA0067	6.896	no match			X	GQ03101_D23.3
pg_12_12	0046.B3-P01.1-194	8.602	glycosyl transferase 43	PGLM2-0680	524904304		GQ03119_K11.1
pg_12_13	0251.B7-F20.1-548	9.504	no match	PGLM2-0909	524904526		GQ03116_I11.1
pg_12_14	12739	9.777	MYB	PGLM0-0270	524905275		GQ02903_P22
pg_12_15	7602	11.068	MYB (R2R3) subgroup 14	PGLM0-0258	511222746		GQ0013_G12.1
pg_12_16	6684	11.286	ubiquitin-protein ligase	PGLM0-0035	524905229		GQ03102_L11.2
pg_12_17	0073.TB-E11.1-570	12.134	mannosyl-oligosaccharide 1,2-alpha-mannosidase	PGLM2-0882	524904496		GQ03918_M10.2
pg_12_18	0033.TB-G16.1-1089	12.805	nuclear RNA-binding protein	PGLM2-1148	524904761		GQ03517_C17.1
pg_12_19	00410.B3-D16.1-1011	14.274	mitotic phosphoprotein	PGLM2-0864	524904472		GQ04010_A23.1
pg_12_20	03209.B7-E23.3-254	14.385	C3HC4-type RING finger	PGLM2-0763	524904377		GQ03313_G07.1
pg_12_21	02013.TB-O16.1-231	14.476	unknown	PGLM2-1330	524904922		GQ03403_E01.1
pg_12_22	0256.B3-K19.4-605	14.981	no match	PGLM2-1103	524904714		GQ03316_P23
pg_12_23	0067.B3-H23.2-159	15.732	unknown	PGLM2-0548	524904195		GQ03203_C08.1
pg_12_24	456	16.043	Transducin/WD repeat family			X	GQ03115_E16.1
pg_12_25	0047.B3-K07.1-504	17.212	endomembrane protein	PGLM2-1003	524904620		GQ03701_J17.1
pg_12_26	03009.B7-F18.1-822	17.2171	no match	PGLM2-1187	524904796		GQ03009_F18.1
pg_12_27	PBB-PF00139-5	17.2172	MADS	PGLM2-1128	not available		GQ03105_H22.1
pg_12_28	0174.TB-E21.1-921	17.2173	RNA recognition motif (RRM)-containing protein	PGLM2-0397	524904048		GQ04009_L06.1
pg_12_29	9349	18.094	F-box family protein	PGLM1-0913	524905676		GQ02805_P05.2
pg_12_30	16111a	19.206	pectinesterase	PGLM2-1312	518106347		GQ0133_E03.1
pg_12_32	7414	20.078	NAM	PGLM0-0390	511222704		GQ03101_A16.1
pg_12_33	6105	20.156	hydroxyproline-rich glycoprotein	PGLM1-0955	524905696		GQ03208_A12
pg_12_34	8339b	21.515	no match	PGLM1-0392	524905468		GQ02828_F13
pg_12_35	0048.B3.r-J10.1-649	21.95	unknown	PGLM2-1223	524904833		GQ03106_H18.1
pg_12_36	0013.BR.1-L18.2-1338	22.5601	unknown	PGLM2-1191	524904800		GQ03223_E17.1
pg_12_37	0042.B3.r-D19.1-323	22.5602	no match	PGLM2-1447	524905028		GQ03202_E04.1
pg_12_38	03322.B7-P14.1-767	23.964	C3HC4-type RING finger	PGLM2-0992	524904607		GQ03322_P14
pg_12_39	0132.B3-L17.1-87	24.121	unknown	PGLM2-0505	524904158		GQ0132_L17.1
pg_12_40	6340	24.571	mov34 family protein	PGLM1-0815	524905632		GQ03202_E02.2
pg_12_41	02808.B7-D01.1-940	25.429	tyrosine phosphatase	PGLM2-0491	524904143		GQ02808_D01.1
pg_12_42	iTC9096f	26.522	galactosyl transferase	PGLM2-0628	518104599		GQ03718_M10
pg_12_43	0202.B3-N24.1-1703	28.665	GTP-binding family protein	PGLM2-0708	524904338		GQ04003_D18.1
pg_12_44	0024.BR-A02.1-844	33.774	zinc finger (Ran-binding) family	PGLM2-0187	524903869		GQ03107_M13.1
pg_12_45	P4800-3	34.478	LRR	PGLM2-0911	511222840		GQ0206_A22.1
pg_12_46	4181a	35.135	LRR	PGLM2-1062	511222623		GQ0203_H01
pg_12_47	0165.B3-F11.2-34	35.57	unknown	PGLM2-0642	524904267		GQ0165_F11.1
pg_12_48	00412.B3-P24.3-109	36.234	unknown	PGLM2-0995	524904611		WS00750_A08.1
pg_12_49	9953	37.279	unknown	PGLM1-1127	524905789		GQ01301_O19.1
pg_12_50	00610.B3.1-C01.1-614	39.662	F-box family protein	PGLM2-0329	524903986		GQ03236_E01.1
pg_12_51	0072.TB.1-L03.1-988	42.142	unknown	PGLM2-0836	524904456		GQ03109_H16.1
pg_12_52	PtIFG0624	43.445	kinase	PGLM1-0935	524905685		GQ03106_E18.1
pg_12_53	0165.B3-D05.2-711	44.018	unknown	PGLM2-1131	524904742		GQ04105_K07.1
pg_12_54	0183.T24-H08.1-213	44.6	polyubiquitin	PGLM2-1165	524904777		GQ02901_A10.1
pg_12_55	0064.TB-B11.1-54	51.486	aldo/keto reductase	PGLM2-1114	524904730		GQ03601_D12.1
pg_12_56	Q0043.TB-G16.2-1226	53.071	esterase/lipase/thioesterase family	PGLM2-0492	524299909		GQ0166_N10.1
pg_12_57	8130	56.403	Ras-related protein	PGLM1-1420	524905945		GQ03316_L15.1
pg_12_58	8656	57.307	WD repeat protein	PGLM0-0582	524905854		GQ03105_I22.2
pg_12_59	0045.B3-L20.6-618	60.111	no match	PGLM2-0859	524904468		GQ03102_C21.1
pg_12_60	8748	61.09	CCAAT-box binding	PGLM0-0132	538955004		GQ0205_L09
pg_12_61	BB-PF02309-12a	64.108	AUX-IAA	PGLM2-0972	518105733		GQ02807_K18.1
pg_12_62	2635b	64.305	AUX-IAA	PGLM2-0605	511222665		GQ02821_G21
pg_12_63	5243	64.716	AUX-IAA	PGLM0-0292	511222694		GQ04107_G04
pg_12_64	15913	64.9581	AUX-IAA	PGLM0-0146	524906046		GQ03913_C18.4
pg_12_65	4162	64.9582	AUX-IAA			X	not available
pg_12_66	1045	65.127	AUX-IAA	PGLM0-0608	524905337		not available
pg_12_67	1471	65.49	AUX-IAA	PGLM1-0764	524905604		GQ03814_O23
pg_12_68	10965	65.742	LEUNIG	PGLM0-0354	524906097		GQ03505_L12.1
pg_12_69	00611.B3-I03.2-520	66.561	glycerate kinase	PGLM2-1409	524904993		GQ04006_J09
pg_12_70	4705	67.471	oxidoreductase	PGLM1-1312	524905884		GQ03316_I04.1
pg_12_71	00611.B3-J20.1-130	69.641	transcription factor IIA	PGLM2-1224	524904835		GQ03307_B18.3
pg_12_72	0045.B3-G10.1-344	69.711	no match	PGLM2-0581	524904220		GQ0045_G10
pg_12_73	sb66	70.36	defender against cell death			X	GQ03816_P14.1
pg_12_74	9089	70.478	bZIP	PGLM0-0230	511222934		GQ0201_K21.2
pg_12_75	03518.B7-C02.1-263	71.021	GTP-binding family protein	PGLM2-0917	524904530		GQ03518_C02.1
pg_12_76	15790	72.098	Glycosyl hydrolase 18	PGLM1-0511	538954595		GQ0073_L20.1
pg_12_77	10366	72.142	NADH-ubiquinone oxidoreductase	PGLM1-0295	524905442		GQ03302_P12.1
pg_12_78	Q0026.BR-I21.1-592	72.582	no match	PGLM2-1208	524300286		GQ02905_O05.2
pg_12_79	02511.B3-C21.1-1121	72.587	ubiquitin-specific protease	PGLM2-0162	524903844		GQ03608_D22.1
pg_12_80	9827	72.924	homeobox-leucine zipper protein 5	PGLM0-0026	524906019		GQ0207_I11.1
pg_12_81	0177.B7-K12.1-501	73.312	NLI interacting factor (NIF) family	PGLM2-0460	524904113		GQ03123_B21.1
pg_12_82	0042.BR-O10.2-877	73.693	auxin-responsive protein	PGLM2-0474	524904126		GQ03905_D23
pg_12_83	0134.B3-P07.1-518	73.74	no match	PGLM2-0710	524904340		GQ02817_F01.1
pg_12_84	03207.B7-C01.1-570	73.949	exocyst subunit EXO70 family	PGLM2-1367	524904952		GQ03812_D03.1
pg_12_85	3706	74.404	Glycosyl hydrolase 18	PGLM1-1306	524905881		GQ04005_I16
pg_12_86	0163.TB-G12.1-526	75.299	formin homology 2 domain-containing protein	PGLM2-0383	524904031		GQ03115_L13.1
pg_12_87	0253.B7-I07.1-497	75.422	jumonji	PGLM2-1296	524904894		GQ02818_B18
pg_12_88	02809.B7-H13.1-273	77.285	succinate dehydrogenase	PGLM2-0999	524904614		GQ02906_K22
pg_12_89	0023.BR.1-E11.2-618	77.962	ATP synthase gamma chain	PGLM2-0114	524903801		GQ03238_J08.1
pg_12_90	0013.B3.r-K06.1-230	82.701	unknown	PGLM2-0817	524904432		GQ0013_K06.1
pg_12_91	15209	83.244	Glycosyl hydrolase 9	PGLM1-1528	511222613		GQ0063_P03.2
pg_12_92	7788	85.152	GRAS	PGLM2-0842	511222827		GQ0044_C22.2
pg_12_93	12347	85.848	TUB	PGLM1-1327	524905898		GQ0164_N16.1
pg_12_94	2260	86.121	GRAS	PGLM1-0425	511222474		GQ0044_C22.2
pg_12_95	PA0011	92.676	no match			X	not available
pg_12_96	0072.TB.1-N20.1-1005	93.904	SAP domain-containing protein	PGLM2-1230	524299862		GQ04004_J06.1
pg_12_97	0162.TB-B14.1-109	96.153	glutathione peroxidase	PGLM2-0699	524904324		GQ03904_O12.1
pg_12_98	Q00611.B3-G23.1-293	97.806	rapid alkalinization factor	PGLM2-1408	524300095		GQ03505_C14.1
pg_12_99	6569	100.905	RabGAP/TBC domain-containing protein	PGLM1-1243	524905849		GQ0167_B03.1
pg_12_100	03205.B7-P11.1-1191	102.048	unknown	PGLM2-0062	524903742		GQ03326_B12.1
pg_12_101	15328/PgMYB6	103.165	MYB (R2R3) subgroup 22	PGLM0-0480	511222755		GQ0071_N15.1
pg_12_102	6677	103.44	GRAS	PGLM0-0410	511222911		GQ0043_P10
pg_12_104	9240	104.954	unknown	PGLM1-0184	524905417		GQ02825_H10.2
pg_12_105	9065a	105.76	cinnamyl-alcohol dehydrogenase	PGLM1-1285	511222736		GQ03312_O11.1
pg_12_106	13347	106.006	transcriptional factor B3			X	GQ03313_G17.2
pg_12_107	PTC1785	106.155	LRR	PGLM2-0363	511222633		GQ03709_L20.1
pg_12_108	0068.B3.r-B09.1-226	106.518	gibberellin-regulated protein	PGLM2-0666	524904288		GQ03232_J23.2
pg_12_109	sb64	106.888	formin homology 2 domain-containing protein	PGLM1-1096	524905771		GQ02816_M16
pg_12_110	15817	107.392	TAZ zinc finger family protein	PGLM0-0200	524905262		GQ03007_M18.2
pg_12_111	4113	107.474	dihydrolipoamide dehydrogenase	PGLM1-0970	524905708		GQ03111_N19.2
pg_12_112	Q0189.T24-E05.1-669	107.872	short-chain dehydrogenase/reductase	PGLM2-1388	524300014		GQ03209_M01.1
pg_12_113	901	108.186	short-chain dehydrogenase/reductase	PGLM1-0490	524905491		GQ03602_H05
pg_12_114	CAD	108.79	cinnamyl-alcohol dehydrogenase			X	GQ03312_O11.1
pg_12_115	0049.B3-B21.1-826	108.941	Glycosyl hydrolase 1	PGLM2-0095	524903773		GQ03902_G16.1
pg_12_116	02825.B7-L19.1-315	112.875	postsynaptic protein-related	PGLM2-1030	524904646		GQ03209_K21
pg_12_117	9665f	113.2	no match	PGLM1-1447	524905959		GQ02011_J04.1
pg_12_118	0202.B3-O09.3-261	121.175	arginine N-methyltransferase	PGLM2-0610	524904239		GQ03107_F11
pg_12_119	9163	121.369	ABI3	PGLM0-0575	511222687		GQ0173_B10.1
pg_12_120	3656	121.716	beta-ureidopropionase	PGLM0-0584	524906140		GQ03503_N06.1
pg_12_121	00611.B3-L10.2-622	122.316	RNA recognition motif (RRM)-containing protein	PGLM2-1160	524904775		GQ04106_E11.1
pg_12_122	0061.B3.r-F16.1-107	122.316	tyrosine phosphatase-like	PGLM2-0144	524903824		GQ02818_F08
pg_12_123	6980	122.805	3-beta hydroxysteroid dehydrogenase	PGLM0-0399	524905292		GQ03226_B03.1
pg_12_124	12519k	122.818	SNF2 domain-containing protein	PGLM2-1233	511222691		GQ0046_O12.2
pg_12_125	0021.BR.1-I14.1-917	123.31	unknown	PGLM2-0006	524903678		GQ0208_I19
pg_12_126	10703	124.142	ribosomal 40S	PGLM1-1215	524905831		GQ03315_K24.1
pg_12_127	Q0044.B3.r-K18.1-396	126.614	peroxidase	PGLM2-0178	524299987		GQ02803_N14
pg_12_128	03223.B7-E19.1-1456	128.137	peroxidase	PGLM2-0760	524904372		GQ03309_N03.1
pg_12_129	9955	128.359	aminotransferase	PGLM1-1182	524905815		GQ04102_D05.1
pg_12_130	5535	129.008	WRKY (group II-e)	PGLM0-0677	524906158		GQ0206_M13
pg_12_131	0044.B3.r-H14.1-1170	129.836	acetyl-CoA carboxylase	PGLM2-0748	524904366		GQ03812_N05.1
pg_12_132	02808.B7-F17.1-901	130.331	3-phosphoserine phosphatase	PGLM2-1480	524905059		GQ02808_F17.1
pg_12_133	03011.B7-K11.1-69	130.34	C3HC4-type RING finger	PGLM2-0665	524904287		GQ03215_F07.1
pg_12_134	4995	130.833	Aminotransferase	PGLM1-1059	524905757		GQ0014_L01.1
pg_12_135	PAXY225	130.894	multi-copper oxidase	PGLM1-1363	524905922		GQ03110_A22.1
pg_12_136	9254t2	131.487	unknown	PGLM0-0338	524905280		GQ02801_E02.2
pg_12_137	6523	131.665	Transducin/WD repeat family	PGLM1-0546	524905516		GQ03611_C23.1
